# Supplementary material for: Experience with a second language affects the use of fundamental frequency in speech segmentation
Source: PLoS One. 2017 Jul 24;12(7):e0181709. doi: 10.1371/journal.pone.0181709 (PMC5524284; doi:10.1371/journal.pone.0181709)
Supplement: S1 File — The Participant column contains the participant identification code; the Group column specifies the group to which the participant belonged (EngUs = monolingual English listeners; EngFr = L1-English L2-French listeners; FrenchFrance = monolingual French listeners; FrenchUS = L1-French L2-English listeners); the L1 column contains the native language of the participant; the BilingStatus column specifies the bilingual status of the participant (no = monolingual; yes = bilingual); the Condition column specifies whether the AL contained F0 cues to word-final boundaries (NoProsody = no F0 cues to word-final boundaries; Prosody = F0 cues to word-final boundaries); the GroupProsody column is the concatenation of the Group column and the Prosody column; the Type column specifies the type of foil that the participant heard (nw = non-word foil; pw = part-word foil); the Accuracy column specifies whether the participant correctly identified the word from the AL (0 = incorrect; 1 = correct); and the Item column contains the item identification code (1 through 6 for the 6 words in the AL). (CSV) [file pone.0181709.s001.csv]

Participant	Group	L1	BilingStatus	Condition	GroupProsody	Type	Accuracy	Item
enfr111	EngFr	English	yes	Prosody	EngFrProsody	pw	0	1
enfr111	EngFr	English	yes	Prosody	EngFrProsody	pw	1	6
enfr111	EngFr	English	yes	Prosody	EngFrProsody	nw	0	1
enfr111	EngFr	English	yes	Prosody	EngFrProsody	pw	1	4
enfr111	EngFr	English	yes	Prosody	EngFrProsody	nw	1	5
enfr111	EngFr	English	yes	Prosody	EngFrProsody	pw	0	3
enfr111	EngFr	English	yes	Prosody	EngFrProsody	nw	1	4
enfr111	EngFr	English	yes	Prosody	EngFrProsody	pw	0	1
enfr111	EngFr	English	yes	Prosody	EngFrProsody	nw	1	6
enfr111	EngFr	English	yes	Prosody	EngFrProsody	nw	1	2
enfr111	EngFr	English	yes	Prosody	EngFrProsody	pw	0	3
enfr111	EngFr	English	yes	Prosody	EngFrProsody	pw	1	2
enfr111	EngFr	English	yes	Prosody	EngFrProsody	pw	1	4
enfr111	EngFr	English	yes	Prosody	EngFrProsody	nw	0	3
enfr111	EngFr	English	yes	Prosody	EngFrProsody	nw	1	5
enfr111	EngFr	English	yes	Prosody	EngFrProsody	nw	1	6
enfr111	EngFr	English	yes	Prosody	EngFrProsody	pw	0	2
enfr111	EngFr	English	yes	Prosody	EngFrProsody	pw	0	5
enfr111	EngFr	English	yes	Prosody	EngFrProsody	nw	0	4
enfr111	EngFr	English	yes	Prosody	EngFrProsody	pw	1	3
enfr111	EngFr	English	yes	Prosody	EngFrProsody	nw	1	6
enfr111	EngFr	English	yes	Prosody	EngFrProsody	nw	1	1
enfr111	EngFr	English	yes	Prosody	EngFrProsody	pw	1	4
enfr111	EngFr	English	yes	Prosody	EngFrProsody	pw	0	5
enfr111	EngFr	English	yes	Prosody	EngFrProsody	nw	0	2
enfr111	EngFr	English	yes	Prosody	EngFrProsody	nw	1	3
enfr111	EngFr	English	yes	Prosody	EngFrProsody	pw	1	6
enfr111	EngFr	English	yes	Prosody	EngFrProsody	pw	0	5
enfr111	EngFr	English	yes	Prosody	EngFrProsody	nw	1	4
enfr111	EngFr	English	yes	Prosody	EngFrProsody	pw	1	1
enfr111	EngFr	English	yes	Prosody	EngFrProsody	nw	0	2
enfr111	EngFr	English	yes	Prosody	EngFrProsody	nw	1	5
enfr111	EngFr	English	yes	Prosody	EngFrProsody	pw	0	6
enfr111	EngFr	English	yes	Prosody	EngFrProsody	pw	1	2
enfr111	EngFr	English	yes	Prosody	EngFrProsody	nw	1	1
enfr111	EngFr	English	yes	Prosody	EngFrProsody	nw	0	3
enfr112	EngFr	English	yes	Prosody	EngFrProsody	pw	0	1
enfr112	EngFr	English	yes	Prosody	EngFrProsody	pw	0	6
enfr112	EngFr	English	yes	Prosody	EngFrProsody	nw	1	1
enfr112	EngFr	English	yes	Prosody	EngFrProsody	pw	1	4
enfr112	EngFr	English	yes	Prosody	EngFrProsody	nw	1	5
enfr112	EngFr	English	yes	Prosody	EngFrProsody	pw	0	3
enfr112	EngFr	English	yes	Prosody	EngFrProsody	nw	1	4
enfr112	EngFr	English	yes	Prosody	EngFrProsody	pw	1	1
enfr112	EngFr	English	yes	Prosody	EngFrProsody	nw	0	6
enfr112	EngFr	English	yes	Prosody	EngFrProsody	nw	1	2
enfr112	EngFr	English	yes	Prosody	EngFrProsody	pw	0	3
enfr112	EngFr	English	yes	Prosody	EngFrProsody	pw	1	2
enfr112	EngFr	English	yes	Prosody	EngFrProsody	pw	1	4
enfr112	EngFr	English	yes	Prosody	EngFrProsody	nw	0	3
enfr112	EngFr	English	yes	Prosody	EngFrProsody	nw	0	5
enfr112	EngFr	English	yes	Prosody	EngFrProsody	nw	1	6
enfr112	EngFr	English	yes	Prosody	EngFrProsody	pw	1	2
enfr112	EngFr	English	yes	Prosody	EngFrProsody	pw	0	5
enfr112	EngFr	English	yes	Prosody	EngFrProsody	nw	0	4
enfr112	EngFr	English	yes	Prosody	EngFrProsody	pw	1	3
enfr112	EngFr	English	yes	Prosody	EngFrProsody	nw	1	6
enfr112	EngFr	English	yes	Prosody	EngFrProsody	nw	1	1
enfr112	EngFr	English	yes	Prosody	EngFrProsody	pw	1	4
enfr112	EngFr	English	yes	Prosody	EngFrProsody	pw	1	5
enfr112	EngFr	English	yes	Prosody	EngFrProsody	nw	1	2
enfr112	EngFr	English	yes	Prosody	EngFrProsody	nw	0	3
enfr112	EngFr	English	yes	Prosody	EngFrProsody	pw	0	6
enfr112	EngFr	English	yes	Prosody	EngFrProsody	pw	1	5
enfr112	EngFr	English	yes	Prosody	EngFrProsody	nw	1	4
enfr112	EngFr	English	yes	Prosody	EngFrProsody	pw	0	1
enfr112	EngFr	English	yes	Prosody	EngFrProsody	nw	1	2
enfr112	EngFr	English	yes	Prosody	EngFrProsody	nw	1	5
enfr112	EngFr	English	yes	Prosody	EngFrProsody	pw	0	6
enfr112	EngFr	English	yes	Prosody	EngFrProsody	pw	1	2
enfr112	EngFr	English	yes	Prosody	EngFrProsody	nw	1	1
enfr112	EngFr	English	yes	Prosody	EngFrProsody	nw	0	3
enfr1-UI	EngFr	English	yes	Prosody	EngFrProsody	pw	0	1
enfr1-UI	EngFr	English	yes	Prosody	EngFrProsody	pw	1	6
enfr1-UI	EngFr	English	yes	Prosody	EngFrProsody	nw	1	1
enfr1-UI	EngFr	English	yes	Prosody	EngFrProsody	pw	0	4
enfr1-UI	EngFr	English	yes	Prosody	EngFrProsody	nw	0	5
enfr1-UI	EngFr	English	yes	Prosody	EngFrProsody	pw	0	3
enfr1-UI	EngFr	English	yes	Prosody	EngFrProsody	nw	1	4
enfr1-UI	EngFr	English	yes	Prosody	EngFrProsody	pw	0	1
enfr1-UI	EngFr	English	yes	Prosody	EngFrProsody	nw	0	6
enfr1-UI	EngFr	English	yes	Prosody	EngFrProsody	nw	1	2
enfr1-UI	EngFr	English	yes	Prosody	EngFrProsody	pw	1	3
enfr1-UI	EngFr	English	yes	Prosody	EngFrProsody	pw	0	2
enfr1-UI	EngFr	English	yes	Prosody	EngFrProsody	pw	0	4
enfr1-UI	EngFr	English	yes	Prosody	EngFrProsody	nw	0	3
enfr1-UI	EngFr	English	yes	Prosody	EngFrProsody	nw	1	5
enfr1-UI	EngFr	English	yes	Prosody	EngFrProsody	nw	1	6
enfr1-UI	EngFr	English	yes	Prosody	EngFrProsody	pw	1	2
enfr1-UI	EngFr	English	yes	Prosody	EngFrProsody	pw	1	5
enfr1-UI	EngFr	English	yes	Prosody	EngFrProsody	nw	1	4
enfr1-UI	EngFr	English	yes	Prosody	EngFrProsody	pw	1	3
enfr1-UI	EngFr	English	yes	Prosody	EngFrProsody	nw	0	6
enfr1-UI	EngFr	English	yes	Prosody	EngFrProsody	nw	0	1
enfr1-UI	EngFr	English	yes	Prosody	EngFrProsody	pw	1	4
enfr1-UI	EngFr	English	yes	Prosody	EngFrProsody	pw	0	5
enfr1-UI	EngFr	English	yes	Prosody	EngFrProsody	nw	0	2
enfr1-UI	EngFr	English	yes	Prosody	EngFrProsody	nw	1	3
enfr1-UI	EngFr	English	yes	Prosody	EngFrProsody	pw	0	6
enfr1-UI	EngFr	English	yes	Prosody	EngFrProsody	pw	0	5
enfr1-UI	EngFr	English	yes	Prosody	EngFrProsody	nw	0	4
enfr1-UI	EngFr	English	yes	Prosody	EngFrProsody	pw	0	1
enfr1-UI	EngFr	English	yes	Prosody	EngFrProsody	nw	0	2
enfr1-UI	EngFr	English	yes	Prosody	EngFrProsody	nw	1	5
enfr1-UI	EngFr	English	yes	Prosody	EngFrProsody	pw	1	6
enfr1-UI	EngFr	English	yes	Prosody	EngFrProsody	pw	1	2
enfr1-UI	EngFr	English	yes	Prosody	EngFrProsody	nw	1	1
enfr1-UI	EngFr	English	yes	Prosody	EngFrProsody	nw	0	3
enfr325	EngFr	English	yes	Prosody	EngFrProsody	pw	0	1
enfr325	EngFr	English	yes	Prosody	EngFrProsody	pw	0	6
enfr325	EngFr	English	yes	Prosody	EngFrProsody	nw	1	1
enfr325	EngFr	English	yes	Prosody	EngFrProsody	pw	1	4
enfr325	EngFr	English	yes	Prosody	EngFrProsody	nw	0	5
enfr325	EngFr	English	yes	Prosody	EngFrProsody	pw	1	3
enfr325	EngFr	English	yes	Prosody	EngFrProsody	nw	1	4
enfr325	EngFr	English	yes	Prosody	EngFrProsody	pw	0	1
enfr325	EngFr	English	yes	Prosody	EngFrProsody	nw	0	6
enfr325	EngFr	English	yes	Prosody	EngFrProsody	nw	1	2
enfr325	EngFr	English	yes	Prosody	EngFrProsody	pw	1	3
enfr325	EngFr	English	yes	Prosody	EngFrProsody	pw	1	2
enfr325	EngFr	English	yes	Prosody	EngFrProsody	pw	0	4
enfr325	EngFr	English	yes	Prosody	EngFrProsody	nw	1	3
enfr325	EngFr	English	yes	Prosody	EngFrProsody	nw	1	5
enfr325	EngFr	English	yes	Prosody	EngFrProsody	nw	1	6
enfr325	EngFr	English	yes	Prosody	EngFrProsody	pw	0	2
enfr325	EngFr	English	yes	Prosody	EngFrProsody	pw	1	5
enfr325	EngFr	English	yes	Prosody	EngFrProsody	nw	1	4
enfr325	EngFr	English	yes	Prosody	EngFrProsody	pw	1	3
enfr325	EngFr	English	yes	Prosody	EngFrProsody	nw	0	6
enfr325	EngFr	English	yes	Prosody	EngFrProsody	nw	0	1
enfr325	EngFr	English	yes	Prosody	EngFrProsody	pw	1	4
enfr325	EngFr	English	yes	Prosody	EngFrProsody	pw	1	5
enfr325	EngFr	English	yes	Prosody	EngFrProsody	nw	0	2
enfr325	EngFr	English	yes	Prosody	EngFrProsody	nw	1	3
enfr325	EngFr	English	yes	Prosody	EngFrProsody	pw	0	6
enfr325	EngFr	English	yes	Prosody	EngFrProsody	pw	0	5
enfr325	EngFr	English	yes	Prosody	EngFrProsody	nw	0	4
enfr325	EngFr	English	yes	Prosody	EngFrProsody	pw	0	1
enfr325	EngFr	English	yes	Prosody	EngFrProsody	nw	0	2
enfr325	EngFr	English	yes	Prosody	EngFrProsody	nw	1	5
enfr325	EngFr	English	yes	Prosody	EngFrProsody	pw	1	6
enfr325	EngFr	English	yes	Prosody	EngFrProsody	pw	0	2
enfr325	EngFr	English	yes	Prosody	EngFrProsody	nw	0	1
enfr325	EngFr	English	yes	Prosody	EngFrProsody	nw	1	3
enfr326	EngFr	English	yes	Prosody	EngFrProsody	pw	0	1
enfr326	EngFr	English	yes	Prosody	EngFrProsody	pw	1	6
enfr326	EngFr	English	yes	Prosody	EngFrProsody	nw	1	1
enfr326	EngFr	English	yes	Prosody	EngFrProsody	pw	0	4
enfr326	EngFr	English	yes	Prosody	EngFrProsody	nw	1	5
enfr326	EngFr	English	yes	Prosody	EngFrProsody	pw	0	3
enfr326	EngFr	English	yes	Prosody	EngFrProsody	nw	1	4
enfr326	EngFr	English	yes	Prosody	EngFrProsody	pw	1	1
enfr326	EngFr	English	yes	Prosody	EngFrProsody	nw	1	6
enfr326	EngFr	English	yes	Prosody	EngFrProsody	nw	1	2
enfr326	EngFr	English	yes	Prosody	EngFrProsody	pw	0	3
enfr326	EngFr	English	yes	Prosody	EngFrProsody	pw	0	2
enfr326	EngFr	English	yes	Prosody	EngFrProsody	pw	1	4
enfr326	EngFr	English	yes	Prosody	EngFrProsody	nw	0	3
enfr326	EngFr	English	yes	Prosody	EngFrProsody	nw	1	5
enfr326	EngFr	English	yes	Prosody	EngFrProsody	nw	1	6
enfr326	EngFr	English	yes	Prosody	EngFrProsody	pw	0	2
enfr326	EngFr	English	yes	Prosody	EngFrProsody	pw	0	5
enfr326	EngFr	English	yes	Prosody	EngFrProsody	nw	1	4
enfr326	EngFr	English	yes	Prosody	EngFrProsody	pw	0	3
enfr326	EngFr	English	yes	Prosody	EngFrProsody	nw	0	6
enfr326	EngFr	English	yes	Prosody	EngFrProsody	nw	1	1
enfr326	EngFr	English	yes	Prosody	EngFrProsody	pw	0	4
enfr326	EngFr	English	yes	Prosody	EngFrProsody	pw	0	5
enfr326	EngFr	English	yes	Prosody	EngFrProsody	nw	1	2
enfr326	EngFr	English	yes	Prosody	EngFrProsody	nw	1	3
enfr326	EngFr	English	yes	Prosody	EngFrProsody	pw	1	6
enfr326	EngFr	English	yes	Prosody	EngFrProsody	pw	0	5
enfr326	EngFr	English	yes	Prosody	EngFrProsody	nw	1	4
enfr326	EngFr	English	yes	Prosody	EngFrProsody	pw	1	1
enfr326	EngFr	English	yes	Prosody	EngFrProsody	nw	1	2
enfr326	EngFr	English	yes	Prosody	EngFrProsody	nw	1	5
enfr326	EngFr	English	yes	Prosody	EngFrProsody	pw	1	6
enfr326	EngFr	English	yes	Prosody	EngFrProsody	pw	1	2
enfr326	EngFr	English	yes	Prosody	EngFrProsody	nw	1	1
enfr326	EngFr	English	yes	Prosody	EngFrProsody	nw	1	3
enfr327	EngFr	English	yes	Prosody	EngFrProsody	pw	0	1
enfr327	EngFr	English	yes	Prosody	EngFrProsody	pw	1	6
enfr327	EngFr	English	yes	Prosody	EngFrProsody	nw	0	1
enfr327	EngFr	English	yes	Prosody	EngFrProsody	pw	0	4
enfr327	EngFr	English	yes	Prosody	EngFrProsody	nw	1	5
enfr327	EngFr	English	yes	Prosody	EngFrProsody	pw	0	3
enfr327	EngFr	English	yes	Prosody	EngFrProsody	nw	1	4
enfr327	EngFr	English	yes	Prosody	EngFrProsody	pw	0	1
enfr327	EngFr	English	yes	Prosody	EngFrProsody	nw	0	6
enfr327	EngFr	English	yes	Prosody	EngFrProsody	nw	0	2
enfr327	EngFr	English	yes	Prosody	EngFrProsody	pw	0	3
enfr327	EngFr	English	yes	Prosody	EngFrProsody	pw	1	2
enfr327	EngFr	English	yes	Prosody	EngFrProsody	pw	1	4
enfr327	EngFr	English	yes	Prosody	EngFrProsody	nw	0	3
enfr327	EngFr	English	yes	Prosody	EngFrProsody	nw	1	5
enfr327	EngFr	English	yes	Prosody	EngFrProsody	nw	1	6
enfr327	EngFr	English	yes	Prosody	EngFrProsody	pw	0	2
enfr327	EngFr	English	yes	Prosody	EngFrProsody	pw	1	5
enfr327	EngFr	English	yes	Prosody	EngFrProsody	nw	1	4
enfr327	EngFr	English	yes	Prosody	EngFrProsody	pw	0	3
enfr327	EngFr	English	yes	Prosody	EngFrProsody	nw	0	6
enfr327	EngFr	English	yes	Prosody	EngFrProsody	nw	0	1
enfr327	EngFr	English	yes	Prosody	EngFrProsody	pw	1	4
enfr327	EngFr	English	yes	Prosody	EngFrProsody	pw	1	5
enfr327	EngFr	English	yes	Prosody	EngFrProsody	nw	1	2
enfr327	EngFr	English	yes	Prosody	EngFrProsody	nw	1	3
enfr327	EngFr	English	yes	Prosody	EngFrProsody	pw	1	6
enfr327	EngFr	English	yes	Prosody	EngFrProsody	pw	1	5
enfr327	EngFr	English	yes	Prosody	EngFrProsody	nw	1	4
enfr327	EngFr	English	yes	Prosody	EngFrProsody	pw	1	1
enfr327	EngFr	English	yes	Prosody	EngFrProsody	nw	0	2
enfr327	EngFr	English	yes	Prosody	EngFrProsody	nw	1	5
enfr327	EngFr	English	yes	Prosody	EngFrProsody	pw	0	6
enfr327	EngFr	English	yes	Prosody	EngFrProsody	pw	0	2
enfr327	EngFr	English	yes	Prosody	EngFrProsody	nw	0	1
enfr327	EngFr	English	yes	Prosody	EngFrProsody	nw	0	3
enfr328	EngFr	English	yes	Prosody	EngFrProsody	pw	0	1
enfr328	EngFr	English	yes	Prosody	EngFrProsody	pw	1	6
enfr328	EngFr	English	yes	Prosody	EngFrProsody	nw	1	1
enfr328	EngFr	English	yes	Prosody	EngFrProsody	pw	1	4
enfr328	EngFr	English	yes	Prosody	EngFrProsody	nw	1	5
enfr328	EngFr	English	yes	Prosody	EngFrProsody	pw	0	3
enfr328	EngFr	English	yes	Prosody	EngFrProsody	nw	1	4
enfr328	EngFr	English	yes	Prosody	EngFrProsody	pw	0	1
enfr328	EngFr	English	yes	Prosody	EngFrProsody	nw	1	6
enfr328	EngFr	English	yes	Prosody	EngFrProsody	nw	1	2
enfr328	EngFr	English	yes	Prosody	EngFrProsody	pw	1	3
enfr328	EngFr	English	yes	Prosody	EngFrProsody	pw	0	2
enfr328	EngFr	English	yes	Prosody	EngFrProsody	pw	1	4
enfr328	EngFr	English	yes	Prosody	EngFrProsody	nw	0	3
enfr328	EngFr	English	yes	Prosody	EngFrProsody	nw	1	5
enfr328	EngFr	English	yes	Prosody	EngFrProsody	nw	1	6
enfr328	EngFr	English	yes	Prosody	EngFrProsody	pw	0	2
enfr328	EngFr	English	yes	Prosody	EngFrProsody	pw	1	5
enfr328	EngFr	English	yes	Prosody	EngFrProsody	nw	0	4
enfr328	EngFr	English	yes	Prosody	EngFrProsody	pw	0	3
enfr328	EngFr	English	yes	Prosody	EngFrProsody	nw	0	6
enfr328	EngFr	English	yes	Prosody	EngFrProsody	nw	1	1
enfr328	EngFr	English	yes	Prosody	EngFrProsody	pw	0	4
enfr328	EngFr	English	yes	Prosody	EngFrProsody	pw	1	5
enfr328	EngFr	English	yes	Prosody	EngFrProsody	nw	0	2
enfr328	EngFr	English	yes	Prosody	EngFrProsody	nw	1	3
enfr328	EngFr	English	yes	Prosody	EngFrProsody	pw	0	6
enfr328	EngFr	English	yes	Prosody	EngFrProsody	pw	1	5
enfr328	EngFr	English	yes	Prosody	EngFrProsody	nw	1	4
enfr328	EngFr	English	yes	Prosody	EngFrProsody	pw	0	1
enfr328	EngFr	English	yes	Prosody	EngFrProsody	nw	0	2
enfr328	EngFr	English	yes	Prosody	EngFrProsody	nw	1	5
enfr328	EngFr	English	yes	Prosody	EngFrProsody	pw	1	6
enfr328	EngFr	English	yes	Prosody	EngFrProsody	pw	1	2
enfr328	EngFr	English	yes	Prosody	EngFrProsody	nw	1	1
enfr328	EngFr	English	yes	Prosody	EngFrProsody	nw	0	3
enfr329	EngFr	English	yes	Prosody	EngFrProsody	pw	0	1
enfr329	EngFr	English	yes	Prosody	EngFrProsody	pw	0	6
enfr329	EngFr	English	yes	Prosody	EngFrProsody	nw	1	1
enfr329	EngFr	English	yes	Prosody	EngFrProsody	pw	1	4
enfr329	EngFr	English	yes	Prosody	EngFrProsody	nw	1	5
enfr329	EngFr	English	yes	Prosody	EngFrProsody	pw	0	3
enfr329	EngFr	English	yes	Prosody	EngFrProsody	nw	1	4
enfr329	EngFr	English	yes	Prosody	EngFrProsody	pw	1	1
enfr329	EngFr	English	yes	Prosody	EngFrProsody	nw	0	6
enfr329	EngFr	English	yes	Prosody	EngFrProsody	nw	1	2
enfr329	EngFr	English	yes	Prosody	EngFrProsody	pw	1	3
enfr329	EngFr	English	yes	Prosody	EngFrProsody	pw	0	2
enfr329	EngFr	English	yes	Prosody	EngFrProsody	pw	1	4
enfr329	EngFr	English	yes	Prosody	EngFrProsody	nw	0	3
enfr329	EngFr	English	yes	Prosody	EngFrProsody	nw	1	5
enfr329	EngFr	English	yes	Prosody	EngFrProsody	nw	0	6
enfr329	EngFr	English	yes	Prosody	EngFrProsody	pw	1	2
enfr329	EngFr	English	yes	Prosody	EngFrProsody	pw	0	5
enfr329	EngFr	English	yes	Prosody	EngFrProsody	nw	1	4
enfr329	EngFr	English	yes	Prosody	EngFrProsody	pw	1	3
enfr329	EngFr	English	yes	Prosody	EngFrProsody	nw	0	6
enfr329	EngFr	English	yes	Prosody	EngFrProsody	nw	0	1
enfr329	EngFr	English	yes	Prosody	EngFrProsody	pw	1	4
enfr329	EngFr	English	yes	Prosody	EngFrProsody	pw	1	5
enfr329	EngFr	English	yes	Prosody	EngFrProsody	nw	1	2
enfr329	EngFr	English	yes	Prosody	EngFrProsody	nw	1	3
enfr329	EngFr	English	yes	Prosody	EngFrProsody	pw	0	6
enfr329	EngFr	English	yes	Prosody	EngFrProsody	pw	0	5
enfr329	EngFr	English	yes	Prosody	EngFrProsody	nw	1	4
enfr329	EngFr	English	yes	Prosody	EngFrProsody	pw	0	1
enfr329	EngFr	English	yes	Prosody	EngFrProsody	nw	0	2
enfr329	EngFr	English	yes	Prosody	EngFrProsody	nw	1	5
enfr329	EngFr	English	yes	Prosody	EngFrProsody	pw	0	6
enfr329	EngFr	English	yes	Prosody	EngFrProsody	pw	1	2
enfr329	EngFr	English	yes	Prosody	EngFrProsody	nw	0	1
enfr329	EngFr	English	yes	Prosody	EngFrProsody	nw	0	3
enfr604	EngFr	English	yes	Prosody	EngFrProsody	pw	1	1
enfr604	EngFr	English	yes	Prosody	EngFrProsody	pw	1	6
enfr604	EngFr	English	yes	Prosody	EngFrProsody	nw	1	1
enfr604	EngFr	English	yes	Prosody	EngFrProsody	pw	1	4
enfr604	EngFr	English	yes	Prosody	EngFrProsody	nw	1	5
enfr604	EngFr	English	yes	Prosody	EngFrProsody	pw	0	3
enfr604	EngFr	English	yes	Prosody	EngFrProsody	nw	0	4
enfr604	EngFr	English	yes	Prosody	EngFrProsody	pw	1	1
enfr604	EngFr	English	yes	Prosody	EngFrProsody	nw	1	6
enfr604	EngFr	English	yes	Prosody	EngFrProsody	nw	1	2
enfr604	EngFr	English	yes	Prosody	EngFrProsody	pw	0	3
enfr604	EngFr	English	yes	Prosody	EngFrProsody	pw	1	2
enfr604	EngFr	English	yes	Prosody	EngFrProsody	pw	0	4
enfr604	EngFr	English	yes	Prosody	EngFrProsody	nw	1	3
enfr604	EngFr	English	yes	Prosody	EngFrProsody	nw	0	5
enfr604	EngFr	English	yes	Prosody	EngFrProsody	nw	1	6
enfr604	EngFr	English	yes	Prosody	EngFrProsody	pw	0	2
enfr604	EngFr	English	yes	Prosody	EngFrProsody	pw	0	5
enfr604	EngFr	English	yes	Prosody	EngFrProsody	nw	0	4
enfr604	EngFr	English	yes	Prosody	EngFrProsody	pw	0	3
enfr604	EngFr	English	yes	Prosody	EngFrProsody	nw	1	6
enfr604	EngFr	English	yes	Prosody	EngFrProsody	nw	1	1
enfr604	EngFr	English	yes	Prosody	EngFrProsody	pw	0	4
enfr604	EngFr	English	yes	Prosody	EngFrProsody	pw	0	5
enfr604	EngFr	English	yes	Prosody	EngFrProsody	nw	1	2
enfr604	EngFr	English	yes	Prosody	EngFrProsody	nw	1	3
enfr604	EngFr	English	yes	Prosody	EngFrProsody	pw	1	6
enfr604	EngFr	English	yes	Prosody	EngFrProsody	pw	0	5
enfr604	EngFr	English	yes	Prosody	EngFrProsody	nw	1	4
enfr604	EngFr	English	yes	Prosody	EngFrProsody	pw	0	1
enfr604	EngFr	English	yes	Prosody	EngFrProsody	nw	0	2
enfr604	EngFr	English	yes	Prosody	EngFrProsody	nw	0	5
enfr604	EngFr	English	yes	Prosody	EngFrProsody	pw	0	6
enfr604	EngFr	English	yes	Prosody	EngFrProsody	pw	0	2
enfr604	EngFr	English	yes	Prosody	EngFrProsody	nw	1	1
enfr604	EngFr	English	yes	Prosody	EngFrProsody	nw	1	3
enfr605	EngFr	English	yes	Prosody	EngFrProsody	pw	1	1
enfr605	EngFr	English	yes	Prosody	EngFrProsody	pw	1	6
enfr605	EngFr	English	yes	Prosody	EngFrProsody	nw	1	1
enfr605	EngFr	English	yes	Prosody	EngFrProsody	pw	1	4
enfr605	EngFr	English	yes	Prosody	EngFrProsody	nw	1	5
enfr605	EngFr	English	yes	Prosody	EngFrProsody	pw	1	3
enfr605	EngFr	English	yes	Prosody	EngFrProsody	nw	1	4
enfr605	EngFr	English	yes	Prosody	EngFrProsody	pw	1	1
enfr605	EngFr	English	yes	Prosody	EngFrProsody	nw	0	6
enfr605	EngFr	English	yes	Prosody	EngFrProsody	nw	0	2
enfr605	EngFr	English	yes	Prosody	EngFrProsody	pw	1	3
enfr605	EngFr	English	yes	Prosody	EngFrProsody	pw	1	2
enfr605	EngFr	English	yes	Prosody	EngFrProsody	pw	1	4
enfr605	EngFr	English	yes	Prosody	EngFrProsody	nw	1	3
enfr605	EngFr	English	yes	Prosody	EngFrProsody	nw	1	5
enfr605	EngFr	English	yes	Prosody	EngFrProsody	nw	1	6
enfr605	EngFr	English	yes	Prosody	EngFrProsody	pw	1	2
enfr605	EngFr	English	yes	Prosody	EngFrProsody	pw	1	5
enfr605	EngFr	English	yes	Prosody	EngFrProsody	nw	1	4
enfr605	EngFr	English	yes	Prosody	EngFrProsody	pw	1	3
enfr605	EngFr	English	yes	Prosody	EngFrProsody	nw	1	6
enfr605	EngFr	English	yes	Prosody	EngFrProsody	nw	1	1
enfr605	EngFr	English	yes	Prosody	EngFrProsody	pw	1	4
enfr605	EngFr	English	yes	Prosody	EngFrProsody	pw	1	5
enfr605	EngFr	English	yes	Prosody	EngFrProsody	nw	0	2
enfr605	EngFr	English	yes	Prosody	EngFrProsody	nw	1	3
enfr605	EngFr	English	yes	Prosody	EngFrProsody	pw	0	6
enfr605	EngFr	English	yes	Prosody	EngFrProsody	pw	1	5
enfr605	EngFr	English	yes	Prosody	EngFrProsody	nw	1	4
enfr605	EngFr	English	yes	Prosody	EngFrProsody	pw	1	1
enfr605	EngFr	English	yes	Prosody	EngFrProsody	nw	1	2
enfr605	EngFr	English	yes	Prosody	EngFrProsody	nw	1	5
enfr605	EngFr	English	yes	Prosody	EngFrProsody	pw	1	6
enfr605	EngFr	English	yes	Prosody	EngFrProsody	pw	0	2
enfr605	EngFr	English	yes	Prosody	EngFrProsody	nw	1	1
enfr605	EngFr	English	yes	Prosody	EngFrProsody	nw	1	3
enfr608	EngFr	English	yes	Prosody	EngFrProsody	pw	1	1
enfr608	EngFr	English	yes	Prosody	EngFrProsody	pw	1	6
enfr608	EngFr	English	yes	Prosody	EngFrProsody	nw	1	1
enfr608	EngFr	English	yes	Prosody	EngFrProsody	pw	0	4
enfr608	EngFr	English	yes	Prosody	EngFrProsody	nw	1	5
enfr608	EngFr	English	yes	Prosody	EngFrProsody	pw	0	3
enfr608	EngFr	English	yes	Prosody	EngFrProsody	nw	0	4
enfr608	EngFr	English	yes	Prosody	EngFrProsody	pw	0	1
enfr608	EngFr	English	yes	Prosody	EngFrProsody	nw	1	6
enfr608	EngFr	English	yes	Prosody	EngFrProsody	nw	0	2
enfr608	EngFr	English	yes	Prosody	EngFrProsody	pw	1	3
enfr608	EngFr	English	yes	Prosody	EngFrProsody	pw	0	2
enfr608	EngFr	English	yes	Prosody	EngFrProsody	pw	0	4
enfr608	EngFr	English	yes	Prosody	EngFrProsody	nw	1	3
enfr608	EngFr	English	yes	Prosody	EngFrProsody	nw	0	5
enfr608	EngFr	English	yes	Prosody	EngFrProsody	nw	1	6
enfr608	EngFr	English	yes	Prosody	EngFrProsody	pw	0	2
enfr608	EngFr	English	yes	Prosody	EngFrProsody	pw	0	5
enfr608	EngFr	English	yes	Prosody	EngFrProsody	nw	1	4
enfr608	EngFr	English	yes	Prosody	EngFrProsody	pw	0	3
enfr608	EngFr	English	yes	Prosody	EngFrProsody	nw	0	6
enfr608	EngFr	English	yes	Prosody	EngFrProsody	nw	1	1
enfr608	EngFr	English	yes	Prosody	EngFrProsody	pw	0	4
enfr608	EngFr	English	yes	Prosody	EngFrProsody	pw	0	5
enfr608	EngFr	English	yes	Prosody	EngFrProsody	nw	0	2
enfr608	EngFr	English	yes	Prosody	EngFrProsody	nw	0	3
enfr608	EngFr	English	yes	Prosody	EngFrProsody	pw	0	6
enfr608	EngFr	English	yes	Prosody	EngFrProsody	pw	0	5
enfr608	EngFr	English	yes	Prosody	EngFrProsody	nw	0	4
enfr608	EngFr	English	yes	Prosody	EngFrProsody	pw	0	1
enfr608	EngFr	English	yes	Prosody	EngFrProsody	nw	0	2
enfr608	EngFr	English	yes	Prosody	EngFrProsody	nw	1	5
enfr608	EngFr	English	yes	Prosody	EngFrProsody	pw	1	6
enfr608	EngFr	English	yes	Prosody	EngFrProsody	pw	0	2
enfr608	EngFr	English	yes	Prosody	EngFrProsody	nw	1	1
enfr608	EngFr	English	yes	Prosody	EngFrProsody	nw	1	3
enfr609	EngFr	English	yes	Prosody	EngFrProsody	pw	1	1
enfr609	EngFr	English	yes	Prosody	EngFrProsody	pw	1	6
enfr609	EngFr	English	yes	Prosody	EngFrProsody	nw	1	1
enfr609	EngFr	English	yes	Prosody	EngFrProsody	pw	0	4
enfr609	EngFr	English	yes	Prosody	EngFrProsody	nw	1	5
enfr609	EngFr	English	yes	Prosody	EngFrProsody	pw	0	3
enfr609	EngFr	English	yes	Prosody	EngFrProsody	nw	1	4
enfr609	EngFr	English	yes	Prosody	EngFrProsody	pw	1	1
enfr609	EngFr	English	yes	Prosody	EngFrProsody	nw	0	6
enfr609	EngFr	English	yes	Prosody	EngFrProsody	nw	1	2
enfr609	EngFr	English	yes	Prosody	EngFrProsody	pw	0	3
enfr609	EngFr	English	yes	Prosody	EngFrProsody	pw	0	2
enfr609	EngFr	English	yes	Prosody	EngFrProsody	pw	0	4
enfr609	EngFr	English	yes	Prosody	EngFrProsody	nw	0	3
enfr609	EngFr	English	yes	Prosody	EngFrProsody	nw	1	5
enfr609	EngFr	English	yes	Prosody	EngFrProsody	nw	1	6
enfr609	EngFr	English	yes	Prosody	EngFrProsody	pw	0	2
enfr609	EngFr	English	yes	Prosody	EngFrProsody	pw	0	5
enfr609	EngFr	English	yes	Prosody	EngFrProsody	nw	1	4
enfr609	EngFr	English	yes	Prosody	EngFrProsody	pw	0	3
enfr609	EngFr	English	yes	Prosody	EngFrProsody	nw	0	6
enfr609	EngFr	English	yes	Prosody	EngFrProsody	nw	1	1
enfr609	EngFr	English	yes	Prosody	EngFrProsody	pw	0	4
enfr609	EngFr	English	yes	Prosody	EngFrProsody	pw	1	5
enfr609	EngFr	English	yes	Prosody	EngFrProsody	nw	0	2
enfr609	EngFr	English	yes	Prosody	EngFrProsody	nw	1	3
enfr609	EngFr	English	yes	Prosody	EngFrProsody	pw	0	6
enfr609	EngFr	English	yes	Prosody	EngFrProsody	pw	0	5
enfr609	EngFr	English	yes	Prosody	EngFrProsody	nw	1	4
enfr609	EngFr	English	yes	Prosody	EngFrProsody	pw	0	1
enfr609	EngFr	English	yes	Prosody	EngFrProsody	nw	0	2
enfr609	EngFr	English	yes	Prosody	EngFrProsody	nw	0	5
enfr609	EngFr	English	yes	Prosody	EngFrProsody	pw	1	6
enfr609	EngFr	English	yes	Prosody	EngFrProsody	pw	0	2
enfr609	EngFr	English	yes	Prosody	EngFrProsody	nw	0	1
enfr609	EngFr	English	yes	Prosody	EngFrProsody	nw	1	3
enfr623	EngFr	English	yes	Prosody	EngFrProsody	pw	0	1
enfr623	EngFr	English	yes	Prosody	EngFrProsody	pw	0	6
enfr623	EngFr	English	yes	Prosody	EngFrProsody	nw	1	1
enfr623	EngFr	English	yes	Prosody	EngFrProsody	pw	1	4
enfr623	EngFr	English	yes	Prosody	EngFrProsody	nw	1	5
enfr623	EngFr	English	yes	Prosody	EngFrProsody	pw	0	3
enfr623	EngFr	English	yes	Prosody	EngFrProsody	nw	1	4
enfr623	EngFr	English	yes	Prosody	EngFrProsody	pw	1	1
enfr623	EngFr	English	yes	Prosody	EngFrProsody	nw	1	6
enfr623	EngFr	English	yes	Prosody	EngFrProsody	nw	1	2
enfr623	EngFr	English	yes	Prosody	EngFrProsody	pw	1	3
enfr623	EngFr	English	yes	Prosody	EngFrProsody	pw	0	2
enfr623	EngFr	English	yes	Prosody	EngFrProsody	pw	1	4
enfr623	EngFr	English	yes	Prosody	EngFrProsody	nw	0	3
enfr623	EngFr	English	yes	Prosody	EngFrProsody	nw	1	5
enfr623	EngFr	English	yes	Prosody	EngFrProsody	nw	1	6
enfr623	EngFr	English	yes	Prosody	EngFrProsody	pw	1	2
enfr623	EngFr	English	yes	Prosody	EngFrProsody	pw	0	5
enfr623	EngFr	English	yes	Prosody	EngFrProsody	nw	1	4
enfr623	EngFr	English	yes	Prosody	EngFrProsody	pw	0	3
enfr623	EngFr	English	yes	Prosody	EngFrProsody	nw	0	6
enfr623	EngFr	English	yes	Prosody	EngFrProsody	nw	1	1
enfr623	EngFr	English	yes	Prosody	EngFrProsody	pw	1	4
enfr623	EngFr	English	yes	Prosody	EngFrProsody	pw	1	5
enfr623	EngFr	English	yes	Prosody	EngFrProsody	nw	1	2
enfr623	EngFr	English	yes	Prosody	EngFrProsody	nw	0	3
enfr623	EngFr	English	yes	Prosody	EngFrProsody	pw	0	6
enfr623	EngFr	English	yes	Prosody	EngFrProsody	pw	0	5
enfr623	EngFr	English	yes	Prosody	EngFrProsody	nw	1	4
enfr623	EngFr	English	yes	Prosody	EngFrProsody	pw	0	1
enfr623	EngFr	English	yes	Prosody	EngFrProsody	nw	1	2
enfr623	EngFr	English	yes	Prosody	EngFrProsody	nw	1	5
enfr623	EngFr	English	yes	Prosody	EngFrProsody	pw	0	6
enfr623	EngFr	English	yes	Prosody	EngFrProsody	pw	1	2
enfr623	EngFr	English	yes	Prosody	EngFrProsody	nw	1	1
enfr623	EngFr	English	yes	Prosody	EngFrProsody	nw	1	3
enfr625	EngFr	English	yes	Prosody	EngFrProsody	pw	0	1
enfr625	EngFr	English	yes	Prosody	EngFrProsody	pw	0	6
enfr625	EngFr	English	yes	Prosody	EngFrProsody	nw	0	1
enfr625	EngFr	English	yes	Prosody	EngFrProsody	pw	0	4
enfr625	EngFr	English	yes	Prosody	EngFrProsody	nw	1	5
enfr625	EngFr	English	yes	Prosody	EngFrProsody	pw	0	3
enfr625	EngFr	English	yes	Prosody	EngFrProsody	nw	1	4
enfr625	EngFr	English	yes	Prosody	EngFrProsody	pw	1	1
enfr625	EngFr	English	yes	Prosody	EngFrProsody	nw	0	6
enfr625	EngFr	English	yes	Prosody	EngFrProsody	nw	0	2
enfr625	EngFr	English	yes	Prosody	EngFrProsody	pw	0	3
enfr625	EngFr	English	yes	Prosody	EngFrProsody	pw	0	2
enfr625	EngFr	English	yes	Prosody	EngFrProsody	pw	1	4
enfr625	EngFr	English	yes	Prosody	EngFrProsody	nw	0	3
enfr625	EngFr	English	yes	Prosody	EngFrProsody	nw	1	5
enfr625	EngFr	English	yes	Prosody	EngFrProsody	nw	1	6
enfr625	EngFr	English	yes	Prosody	EngFrProsody	pw	0	2
enfr625	EngFr	English	yes	Prosody	EngFrProsody	pw	0	5
enfr625	EngFr	English	yes	Prosody	EngFrProsody	nw	1	4
enfr625	EngFr	English	yes	Prosody	EngFrProsody	pw	1	3
enfr625	EngFr	English	yes	Prosody	EngFrProsody	nw	0	6
enfr625	EngFr	English	yes	Prosody	EngFrProsody	nw	0	1
enfr625	EngFr	English	yes	Prosody	EngFrProsody	pw	1	4
enfr625	EngFr	English	yes	Prosody	EngFrProsody	pw	0	5
enfr625	EngFr	English	yes	Prosody	EngFrProsody	nw	1	2
enfr625	EngFr	English	yes	Prosody	EngFrProsody	nw	0	3
enfr625	EngFr	English	yes	Prosody	EngFrProsody	pw	1	6
enfr625	EngFr	English	yes	Prosody	EngFrProsody	pw	0	5
enfr625	EngFr	English	yes	Prosody	EngFrProsody	nw	1	4
enfr625	EngFr	English	yes	Prosody	EngFrProsody	pw	1	1
enfr625	EngFr	English	yes	Prosody	EngFrProsody	nw	0	2
enfr625	EngFr	English	yes	Prosody	EngFrProsody	nw	1	5
enfr625	EngFr	English	yes	Prosody	EngFrProsody	pw	0	6
enfr625	EngFr	English	yes	Prosody	EngFrProsody	pw	1	2
enfr625	EngFr	English	yes	Prosody	EngFrProsody	nw	1	1
enfr625	EngFr	English	yes	Prosody	EngFrProsody	nw	1	3
enfr626	EngFr	English	yes	Prosody	EngFrProsody	pw	1	1
enfr626	EngFr	English	yes	Prosody	EngFrProsody	pw	1	6
enfr626	EngFr	English	yes	Prosody	EngFrProsody	nw	1	1
enfr626	EngFr	English	yes	Prosody	EngFrProsody	pw	1	4
enfr626	EngFr	English	yes	Prosody	EngFrProsody	nw	0	5
enfr626	EngFr	English	yes	Prosody	EngFrProsody	pw	1	3
enfr626	EngFr	English	yes	Prosody	EngFrProsody	nw	1	4
enfr626	EngFr	English	yes	Prosody	EngFrProsody	pw	1	1
enfr626	EngFr	English	yes	Prosody	EngFrProsody	nw	1	6
enfr626	EngFr	English	yes	Prosody	EngFrProsody	nw	1	2
enfr626	EngFr	English	yes	Prosody	EngFrProsody	pw	0	3
enfr626	EngFr	English	yes	Prosody	EngFrProsody	pw	1	2
enfr626	EngFr	English	yes	Prosody	EngFrProsody	pw	1	4
enfr626	EngFr	English	yes	Prosody	EngFrProsody	nw	0	3
enfr626	EngFr	English	yes	Prosody	EngFrProsody	nw	1	5
enfr626	EngFr	English	yes	Prosody	EngFrProsody	nw	0	6
enfr626	EngFr	English	yes	Prosody	EngFrProsody	pw	1	2
enfr626	EngFr	English	yes	Prosody	EngFrProsody	pw	0	5
enfr626	EngFr	English	yes	Prosody	EngFrProsody	nw	1	4
enfr626	EngFr	English	yes	Prosody	EngFrProsody	pw	0	3
enfr626	EngFr	English	yes	Prosody	EngFrProsody	nw	1	6
enfr626	EngFr	English	yes	Prosody	EngFrProsody	nw	0	1
enfr626	EngFr	English	yes	Prosody	EngFrProsody	pw	1	4
enfr626	EngFr	English	yes	Prosody	EngFrProsody	pw	0	5
enfr626	EngFr	English	yes	Prosody	EngFrProsody	nw	1	2
enfr626	EngFr	English	yes	Prosody	EngFrProsody	nw	0	3
enfr626	EngFr	English	yes	Prosody	EngFrProsody	pw	1	6
enfr626	EngFr	English	yes	Prosody	EngFrProsody	pw	1	5
enfr626	EngFr	English	yes	Prosody	EngFrProsody	nw	1	4
enfr626	EngFr	English	yes	Prosody	EngFrProsody	pw	0	1
enfr626	EngFr	English	yes	Prosody	EngFrProsody	nw	1	2
enfr626	EngFr	English	yes	Prosody	EngFrProsody	nw	1	5
enfr626	EngFr	English	yes	Prosody	EngFrProsody	pw	0	6
enfr626	EngFr	English	yes	Prosody	EngFrProsody	pw	1	2
enfr626	EngFr	English	yes	Prosody	EngFrProsody	nw	1	1
enfr626	EngFr	English	yes	Prosody	EngFrProsody	nw	0	3
enfr627	EngFr	English	yes	Prosody	EngFrProsody	pw	1	1
enfr627	EngFr	English	yes	Prosody	EngFrProsody	pw	1	6
enfr627	EngFr	English	yes	Prosody	EngFrProsody	nw	1	1
enfr627	EngFr	English	yes	Prosody	EngFrProsody	pw	1	4
enfr627	EngFr	English	yes	Prosody	EngFrProsody	nw	1	5
enfr627	EngFr	English	yes	Prosody	EngFrProsody	pw	0	3
enfr627	EngFr	English	yes	Prosody	EngFrProsody	nw	1	4
enfr627	EngFr	English	yes	Prosody	EngFrProsody	pw	1	1
enfr627	EngFr	English	yes	Prosody	EngFrProsody	nw	1	6
enfr627	EngFr	English	yes	Prosody	EngFrProsody	nw	1	2
enfr627	EngFr	English	yes	Prosody	EngFrProsody	pw	1	3
enfr627	EngFr	English	yes	Prosody	EngFrProsody	pw	1	2
enfr627	EngFr	English	yes	Prosody	EngFrProsody	pw	1	4
enfr627	EngFr	English	yes	Prosody	EngFrProsody	nw	1	3
enfr627	EngFr	English	yes	Prosody	EngFrProsody	nw	1	5
enfr627	EngFr	English	yes	Prosody	EngFrProsody	nw	1	6
enfr627	EngFr	English	yes	Prosody	EngFrProsody	pw	1	2
enfr627	EngFr	English	yes	Prosody	EngFrProsody	pw	0	5
enfr627	EngFr	English	yes	Prosody	EngFrProsody	nw	1	4
enfr627	EngFr	English	yes	Prosody	EngFrProsody	pw	1	3
enfr627	EngFr	English	yes	Prosody	EngFrProsody	nw	1	6
enfr627	EngFr	English	yes	Prosody	EngFrProsody	nw	1	1
enfr627	EngFr	English	yes	Prosody	EngFrProsody	pw	1	4
enfr627	EngFr	English	yes	Prosody	EngFrProsody	pw	1	5
enfr627	EngFr	English	yes	Prosody	EngFrProsody	nw	1	2
enfr627	EngFr	English	yes	Prosody	EngFrProsody	nw	1	3
enfr627	EngFr	English	yes	Prosody	EngFrProsody	pw	1	6
enfr627	EngFr	English	yes	Prosody	EngFrProsody	pw	1	5
enfr627	EngFr	English	yes	Prosody	EngFrProsody	nw	1	4
enfr627	EngFr	English	yes	Prosody	EngFrProsody	pw	1	1
enfr627	EngFr	English	yes	Prosody	EngFrProsody	nw	1	2
enfr627	EngFr	English	yes	Prosody	EngFrProsody	nw	1	5
enfr627	EngFr	English	yes	Prosody	EngFrProsody	pw	1	6
enfr627	EngFr	English	yes	Prosody	EngFrProsody	pw	1	2
enfr627	EngFr	English	yes	Prosody	EngFrProsody	nw	1	1
enfr627	EngFr	English	yes	Prosody	EngFrProsody	nw	1	3
enfr642	EngFr	English	yes	Prosody	EngFrProsody	pw	1	1
enfr642	EngFr	English	yes	Prosody	EngFrProsody	pw	0	6
enfr642	EngFr	English	yes	Prosody	EngFrProsody	nw	1	1
enfr642	EngFr	English	yes	Prosody	EngFrProsody	pw	0	4
enfr642	EngFr	English	yes	Prosody	EngFrProsody	nw	1	5
enfr642	EngFr	English	yes	Prosody	EngFrProsody	pw	0	3
enfr642	EngFr	English	yes	Prosody	EngFrProsody	nw	0	4
enfr642	EngFr	English	yes	Prosody	EngFrProsody	pw	0	1
enfr642	EngFr	English	yes	Prosody	EngFrProsody	nw	0	6
enfr642	EngFr	English	yes	Prosody	EngFrProsody	nw	1	2
enfr642	EngFr	English	yes	Prosody	EngFrProsody	pw	1	3
enfr642	EngFr	English	yes	Prosody	EngFrProsody	pw	0	2
enfr642	EngFr	English	yes	Prosody	EngFrProsody	pw	0	4
enfr642	EngFr	English	yes	Prosody	EngFrProsody	nw	1	3
enfr642	EngFr	English	yes	Prosody	EngFrProsody	nw	0	5
enfr642	EngFr	English	yes	Prosody	EngFrProsody	nw	0	6
enfr642	EngFr	English	yes	Prosody	EngFrProsody	pw	1	2
enfr642	EngFr	English	yes	Prosody	EngFrProsody	pw	1	5
enfr642	EngFr	English	yes	Prosody	EngFrProsody	nw	1	4
enfr642	EngFr	English	yes	Prosody	EngFrProsody	pw	0	3
enfr642	EngFr	English	yes	Prosody	EngFrProsody	nw	1	6
enfr642	EngFr	English	yes	Prosody	EngFrProsody	nw	0	1
enfr642	EngFr	English	yes	Prosody	EngFrProsody	pw	1	4
enfr642	EngFr	English	yes	Prosody	EngFrProsody	pw	1	5
enfr642	EngFr	English	yes	Prosody	EngFrProsody	nw	1	2
enfr642	EngFr	English	yes	Prosody	EngFrProsody	nw	1	3
enfr642	EngFr	English	yes	Prosody	EngFrProsody	pw	0	6
enfr642	EngFr	English	yes	Prosody	EngFrProsody	pw	1	5
enfr642	EngFr	English	yes	Prosody	EngFrProsody	nw	0	4
enfr642	EngFr	English	yes	Prosody	EngFrProsody	pw	0	1
enfr642	EngFr	English	yes	Prosody	EngFrProsody	nw	1	2
enfr642	EngFr	English	yes	Prosody	EngFrProsody	nw	1	5
enfr642	EngFr	English	yes	Prosody	EngFrProsody	pw	1	6
enfr642	EngFr	English	yes	Prosody	EngFrProsody	pw	0	2
enfr642	EngFr	English	yes	Prosody	EngFrProsody	nw	1	1
enfr642	EngFr	English	yes	Prosody	EngFrProsody	nw	0	3
enfr643	EngFr	English	yes	Prosody	EngFrProsody	pw	1	1
enfr643	EngFr	English	yes	Prosody	EngFrProsody	pw	1	6
enfr643	EngFr	English	yes	Prosody	EngFrProsody	nw	1	1
enfr643	EngFr	English	yes	Prosody	EngFrProsody	pw	1	4
enfr643	EngFr	English	yes	Prosody	EngFrProsody	nw	1	5
enfr643	EngFr	English	yes	Prosody	EngFrProsody	pw	0	3
enfr643	EngFr	English	yes	Prosody	EngFrProsody	nw	1	4
enfr643	EngFr	English	yes	Prosody	EngFrProsody	pw	1	1
enfr643	EngFr	English	yes	Prosody	EngFrProsody	nw	1	6
enfr643	EngFr	English	yes	Prosody	EngFrProsody	nw	1	2
enfr643	EngFr	English	yes	Prosody	EngFrProsody	pw	1	3
enfr643	EngFr	English	yes	Prosody	EngFrProsody	pw	1	2
enfr643	EngFr	English	yes	Prosody	EngFrProsody	pw	1	4
enfr643	EngFr	English	yes	Prosody	EngFrProsody	nw	0	3
enfr643	EngFr	English	yes	Prosody	EngFrProsody	nw	1	5
enfr643	EngFr	English	yes	Prosody	EngFrProsody	nw	0	6
enfr643	EngFr	English	yes	Prosody	EngFrProsody	pw	1	2
enfr643	EngFr	English	yes	Prosody	EngFrProsody	pw	0	5
enfr643	EngFr	English	yes	Prosody	EngFrProsody	nw	1	4
enfr643	EngFr	English	yes	Prosody	EngFrProsody	pw	1	3
enfr643	EngFr	English	yes	Prosody	EngFrProsody	nw	0	6
enfr643	EngFr	English	yes	Prosody	EngFrProsody	nw	1	1
enfr643	EngFr	English	yes	Prosody	EngFrProsody	pw	1	4
enfr643	EngFr	English	yes	Prosody	EngFrProsody	pw	1	5
enfr643	EngFr	English	yes	Prosody	EngFrProsody	nw	1	2
enfr643	EngFr	English	yes	Prosody	EngFrProsody	nw	1	3
enfr643	EngFr	English	yes	Prosody	EngFrProsody	pw	1	6
enfr643	EngFr	English	yes	Prosody	EngFrProsody	pw	1	5
enfr643	EngFr	English	yes	Prosody	EngFrProsody	nw	1	4
enfr643	EngFr	English	yes	Prosody	EngFrProsody	pw	1	1
enfr643	EngFr	English	yes	Prosody	EngFrProsody	nw	1	2
enfr643	EngFr	English	yes	Prosody	EngFrProsody	nw	0	5
enfr643	EngFr	English	yes	Prosody	EngFrProsody	pw	1	6
enfr643	EngFr	English	yes	Prosody	EngFrProsody	pw	1	2
enfr643	EngFr	English	yes	Prosody	EngFrProsody	nw	1	1
enfr643	EngFr	English	yes	Prosody	EngFrProsody	nw	1	3
enfr801	EngFr	English	yes	Prosody	EngFrProsody	pw	1	1
enfr801	EngFr	English	yes	Prosody	EngFrProsody	pw	1	6
enfr801	EngFr	English	yes	Prosody	EngFrProsody	nw	1	1
enfr801	EngFr	English	yes	Prosody	EngFrProsody	pw	1	4
enfr801	EngFr	English	yes	Prosody	EngFrProsody	nw	1	5
enfr801	EngFr	English	yes	Prosody	EngFrProsody	pw	1	3
enfr801	EngFr	English	yes	Prosody	EngFrProsody	nw	1	4
enfr801	EngFr	English	yes	Prosody	EngFrProsody	pw	1	1
enfr801	EngFr	English	yes	Prosody	EngFrProsody	nw	1	6
enfr801	EngFr	English	yes	Prosody	EngFrProsody	nw	1	2
enfr801	EngFr	English	yes	Prosody	EngFrProsody	pw	1	3
enfr801	EngFr	English	yes	Prosody	EngFrProsody	pw	1	2
enfr801	EngFr	English	yes	Prosody	EngFrProsody	pw	1	4
enfr801	EngFr	English	yes	Prosody	EngFrProsody	nw	1	3
enfr801	EngFr	English	yes	Prosody	EngFrProsody	nw	1	5
enfr801	EngFr	English	yes	Prosody	EngFrProsody	nw	1	6
enfr801	EngFr	English	yes	Prosody	EngFrProsody	pw	1	2
enfr801	EngFr	English	yes	Prosody	EngFrProsody	pw	1	5
enfr801	EngFr	English	yes	Prosody	EngFrProsody	nw	1	4
enfr801	EngFr	English	yes	Prosody	EngFrProsody	pw	0	3
enfr801	EngFr	English	yes	Prosody	EngFrProsody	nw	1	6
enfr801	EngFr	English	yes	Prosody	EngFrProsody	nw	1	1
enfr801	EngFr	English	yes	Prosody	EngFrProsody	pw	1	4
enfr801	EngFr	English	yes	Prosody	EngFrProsody	pw	1	5
enfr801	EngFr	English	yes	Prosody	EngFrProsody	nw	1	2
enfr801	EngFr	English	yes	Prosody	EngFrProsody	nw	0	3
enfr801	EngFr	English	yes	Prosody	EngFrProsody	pw	1	6
enfr801	EngFr	English	yes	Prosody	EngFrProsody	pw	1	5
enfr801	EngFr	English	yes	Prosody	EngFrProsody	nw	1	4
enfr801	EngFr	English	yes	Prosody	EngFrProsody	pw	1	1
enfr801	EngFr	English	yes	Prosody	EngFrProsody	nw	1	2
enfr801	EngFr	English	yes	Prosody	EngFrProsody	nw	1	5
enfr801	EngFr	English	yes	Prosody	EngFrProsody	pw	1	6
enfr801	EngFr	English	yes	Prosody	EngFrProsody	pw	0	2
enfr801	EngFr	English	yes	Prosody	EngFrProsody	nw	1	1
enfr801	EngFr	English	yes	Prosody	EngFrProsody	nw	1	3
enfr802	EngFr	English	yes	Prosody	EngFrProsody	pw	1	1
enfr802	EngFr	English	yes	Prosody	EngFrProsody	pw	1	6
enfr802	EngFr	English	yes	Prosody	EngFrProsody	nw	1	1
enfr802	EngFr	English	yes	Prosody	EngFrProsody	pw	1	4
enfr802	EngFr	English	yes	Prosody	EngFrProsody	nw	1	5
enfr802	EngFr	English	yes	Prosody	EngFrProsody	pw	0	3
enfr802	EngFr	English	yes	Prosody	EngFrProsody	nw	1	4
enfr802	EngFr	English	yes	Prosody	EngFrProsody	pw	1	1
enfr802	EngFr	English	yes	Prosody	EngFrProsody	nw	1	6
enfr802	EngFr	English	yes	Prosody	EngFrProsody	nw	0	2
enfr802	EngFr	English	yes	Prosody	EngFrProsody	pw	1	3
enfr802	EngFr	English	yes	Prosody	EngFrProsody	pw	0	2
enfr802	EngFr	English	yes	Prosody	EngFrProsody	pw	1	4
enfr802	EngFr	English	yes	Prosody	EngFrProsody	nw	1	3
enfr802	EngFr	English	yes	Prosody	EngFrProsody	nw	1	5
enfr802	EngFr	English	yes	Prosody	EngFrProsody	nw	1	6
enfr802	EngFr	English	yes	Prosody	EngFrProsody	pw	1	2
enfr802	EngFr	English	yes	Prosody	EngFrProsody	pw	0	5
enfr802	EngFr	English	yes	Prosody	EngFrProsody	nw	1	4
enfr802	EngFr	English	yes	Prosody	EngFrProsody	pw	1	3
enfr802	EngFr	English	yes	Prosody	EngFrProsody	nw	1	6
enfr802	EngFr	English	yes	Prosody	EngFrProsody	nw	1	1
enfr802	EngFr	English	yes	Prosody	EngFrProsody	pw	1	4
enfr802	EngFr	English	yes	Prosody	EngFrProsody	pw	1	5
enfr802	EngFr	English	yes	Prosody	EngFrProsody	nw	1	2
enfr802	EngFr	English	yes	Prosody	EngFrProsody	nw	1	3
enfr802	EngFr	English	yes	Prosody	EngFrProsody	pw	0	6
enfr802	EngFr	English	yes	Prosody	EngFrProsody	pw	1	5
enfr802	EngFr	English	yes	Prosody	EngFrProsody	nw	1	4
enfr802	EngFr	English	yes	Prosody	EngFrProsody	pw	1	1
enfr802	EngFr	English	yes	Prosody	EngFrProsody	nw	1	2
enfr802	EngFr	English	yes	Prosody	EngFrProsody	nw	1	5
enfr802	EngFr	English	yes	Prosody	EngFrProsody	pw	1	6
enfr802	EngFr	English	yes	Prosody	EngFrProsody	pw	1	2
enfr802	EngFr	English	yes	Prosody	EngFrProsody	nw	1	1
enfr802	EngFr	English	yes	Prosody	EngFrProsody	nw	1	3
enfr803	EngFr	English	yes	Prosody	EngFrProsody	pw	1	1
enfr803	EngFr	English	yes	Prosody	EngFrProsody	pw	0	6
enfr803	EngFr	English	yes	Prosody	EngFrProsody	nw	1	1
enfr803	EngFr	English	yes	Prosody	EngFrProsody	pw	1	4
enfr803	EngFr	English	yes	Prosody	EngFrProsody	nw	1	5
enfr803	EngFr	English	yes	Prosody	EngFrProsody	pw	1	3
enfr803	EngFr	English	yes	Prosody	EngFrProsody	nw	1	4
enfr803	EngFr	English	yes	Prosody	EngFrProsody	pw	1	1
enfr803	EngFr	English	yes	Prosody	EngFrProsody	nw	1	6
enfr803	EngFr	English	yes	Prosody	EngFrProsody	nw	1	2
enfr803	EngFr	English	yes	Prosody	EngFrProsody	pw	1	3
enfr803	EngFr	English	yes	Prosody	EngFrProsody	pw	0	2
enfr803	EngFr	English	yes	Prosody	EngFrProsody	pw	0	4
enfr803	EngFr	English	yes	Prosody	EngFrProsody	nw	1	3
enfr803	EngFr	English	yes	Prosody	EngFrProsody	nw	1	5
enfr803	EngFr	English	yes	Prosody	EngFrProsody	nw	1	6
enfr803	EngFr	English	yes	Prosody	EngFrProsody	pw	1	2
enfr803	EngFr	English	yes	Prosody	EngFrProsody	pw	1	5
enfr803	EngFr	English	yes	Prosody	EngFrProsody	nw	1	4
enfr803	EngFr	English	yes	Prosody	EngFrProsody	pw	1	3
enfr803	EngFr	English	yes	Prosody	EngFrProsody	nw	0	6
enfr803	EngFr	English	yes	Prosody	EngFrProsody	nw	1	1
enfr803	EngFr	English	yes	Prosody	EngFrProsody	pw	1	4
enfr803	EngFr	English	yes	Prosody	EngFrProsody	pw	1	5
enfr803	EngFr	English	yes	Prosody	EngFrProsody	nw	0	2
enfr803	EngFr	English	yes	Prosody	EngFrProsody	nw	1	3
enfr803	EngFr	English	yes	Prosody	EngFrProsody	pw	0	6
enfr803	EngFr	English	yes	Prosody	EngFrProsody	pw	1	5
enfr803	EngFr	English	yes	Prosody	EngFrProsody	nw	1	4
enfr803	EngFr	English	yes	Prosody	EngFrProsody	pw	0	1
enfr803	EngFr	English	yes	Prosody	EngFrProsody	nw	1	2
enfr803	EngFr	English	yes	Prosody	EngFrProsody	nw	1	5
enfr803	EngFr	English	yes	Prosody	EngFrProsody	pw	1	6
enfr803	EngFr	English	yes	Prosody	EngFrProsody	pw	0	2
enfr803	EngFr	English	yes	Prosody	EngFrProsody	nw	0	1
enfr803	EngFr	English	yes	Prosody	EngFrProsody	nw	1	3
enen1004	EngUS	English	no	NoProsody	EngUSNoProsody	pw	0	1
enen1004	EngUS	English	no	NoProsody	EngUSNoProsody	pw	1	6
enen1004	EngUS	English	no	NoProsody	EngUSNoProsody	nw	1	1
enen1004	EngUS	English	no	NoProsody	EngUSNoProsody	pw	1	4
enen1004	EngUS	English	no	NoProsody	EngUSNoProsody	nw	1	5
enen1004	EngUS	English	no	NoProsody	EngUSNoProsody	pw	0	3
enen1004	EngUS	English	no	NoProsody	EngUSNoProsody	nw	0	4
enen1004	EngUS	English	no	NoProsody	EngUSNoProsody	pw	1	1
enen1004	EngUS	English	no	NoProsody	EngUSNoProsody	nw	1	6
enen1004	EngUS	English	no	NoProsody	EngUSNoProsody	nw	1	2
enen1004	EngUS	English	no	NoProsody	EngUSNoProsody	pw	1	3
enen1004	EngUS	English	no	NoProsody	EngUSNoProsody	pw	0	2
enen1004	EngUS	English	no	NoProsody	EngUSNoProsody	pw	1	4
enen1004	EngUS	English	no	NoProsody	EngUSNoProsody	nw	0	3
enen1004	EngUS	English	no	NoProsody	EngUSNoProsody	nw	0	5
enen1004	EngUS	English	no	NoProsody	EngUSNoProsody	nw	0	6
enen1004	EngUS	English	no	NoProsody	EngUSNoProsody	pw	1	2
enen1004	EngUS	English	no	NoProsody	EngUSNoProsody	pw	0	5
enen1004	EngUS	English	no	NoProsody	EngUSNoProsody	nw	0	4
enen1004	EngUS	English	no	NoProsody	EngUSNoProsody	pw	1	3
enen1004	EngUS	English	no	NoProsody	EngUSNoProsody	nw	1	6
enen1004	EngUS	English	no	NoProsody	EngUSNoProsody	nw	1	1
enen1004	EngUS	English	no	NoProsody	EngUSNoProsody	pw	1	4
enen1004	EngUS	English	no	NoProsody	EngUSNoProsody	pw	1	5
enen1004	EngUS	English	no	NoProsody	EngUSNoProsody	nw	1	2
enen1004	EngUS	English	no	NoProsody	EngUSNoProsody	nw	1	3
enen1004	EngUS	English	no	NoProsody	EngUSNoProsody	pw	0	6
enen1004	EngUS	English	no	NoProsody	EngUSNoProsody	pw	1	5
enen1004	EngUS	English	no	NoProsody	EngUSNoProsody	nw	1	4
enen1004	EngUS	English	no	NoProsody	EngUSNoProsody	pw	1	1
enen1004	EngUS	English	no	NoProsody	EngUSNoProsody	nw	1	2
enen1004	EngUS	English	no	NoProsody	EngUSNoProsody	nw	0	5
enen1004	EngUS	English	no	NoProsody	EngUSNoProsody	pw	1	6
enen1004	EngUS	English	no	NoProsody	EngUSNoProsody	pw	1	2
enen1004	EngUS	English	no	NoProsody	EngUSNoProsody	nw	1	1
enen1004	EngUS	English	no	NoProsody	EngUSNoProsody	nw	0	3
enen1005	EngUS	English	no	NoProsody	EngUSNoProsody	pw	1	1
enen1005	EngUS	English	no	NoProsody	EngUSNoProsody	pw	0	6
enen1005	EngUS	English	no	NoProsody	EngUSNoProsody	nw	1	1
enen1005	EngUS	English	no	NoProsody	EngUSNoProsody	pw	1	4
enen1005	EngUS	English	no	NoProsody	EngUSNoProsody	nw	0	5
enen1005	EngUS	English	no	NoProsody	EngUSNoProsody	pw	0	3
enen1005	EngUS	English	no	NoProsody	EngUSNoProsody	nw	1	4
enen1005	EngUS	English	no	NoProsody	EngUSNoProsody	pw	1	1
enen1005	EngUS	English	no	NoProsody	EngUSNoProsody	nw	1	6
enen1005	EngUS	English	no	NoProsody	EngUSNoProsody	nw	0	2
enen1005	EngUS	English	no	NoProsody	EngUSNoProsody	pw	1	3
enen1005	EngUS	English	no	NoProsody	EngUSNoProsody	pw	1	2
enen1005	EngUS	English	no	NoProsody	EngUSNoProsody	pw	1	4
enen1005	EngUS	English	no	NoProsody	EngUSNoProsody	nw	0	3
enen1005	EngUS	English	no	NoProsody	EngUSNoProsody	nw	0	5
enen1005	EngUS	English	no	NoProsody	EngUSNoProsody	nw	1	6
enen1005	EngUS	English	no	NoProsody	EngUSNoProsody	pw	0	2
enen1005	EngUS	English	no	NoProsody	EngUSNoProsody	pw	1	5
enen1005	EngUS	English	no	NoProsody	EngUSNoProsody	nw	1	4
enen1005	EngUS	English	no	NoProsody	EngUSNoProsody	pw	1	3
enen1005	EngUS	English	no	NoProsody	EngUSNoProsody	nw	1	6
enen1005	EngUS	English	no	NoProsody	EngUSNoProsody	nw	1	1
enen1005	EngUS	English	no	NoProsody	EngUSNoProsody	pw	1	4
enen1005	EngUS	English	no	NoProsody	EngUSNoProsody	pw	1	5
enen1005	EngUS	English	no	NoProsody	EngUSNoProsody	nw	0	2
enen1005	EngUS	English	no	NoProsody	EngUSNoProsody	nw	0	3
enen1005	EngUS	English	no	NoProsody	EngUSNoProsody	pw	1	6
enen1005	EngUS	English	no	NoProsody	EngUSNoProsody	pw	0	5
enen1005	EngUS	English	no	NoProsody	EngUSNoProsody	nw	0	4
enen1005	EngUS	English	no	NoProsody	EngUSNoProsody	pw	1	1
enen1005	EngUS	English	no	NoProsody	EngUSNoProsody	nw	1	2
enen1005	EngUS	English	no	NoProsody	EngUSNoProsody	nw	0	5
enen1005	EngUS	English	no	NoProsody	EngUSNoProsody	pw	1	6
enen1005	EngUS	English	no	NoProsody	EngUSNoProsody	pw	1	2
enen1005	EngUS	English	no	NoProsody	EngUSNoProsody	nw	1	1
enen1005	EngUS	English	no	NoProsody	EngUSNoProsody	nw	0	3
enen1008	EngUS	English	no	NoProsody	EngUSNoProsody	pw	1	1
enen1008	EngUS	English	no	NoProsody	EngUSNoProsody	pw	1	6
enen1008	EngUS	English	no	NoProsody	EngUSNoProsody	nw	1	1
enen1008	EngUS	English	no	NoProsody	EngUSNoProsody	pw	1	4
enen1008	EngUS	English	no	NoProsody	EngUSNoProsody	nw	1	5
enen1008	EngUS	English	no	NoProsody	EngUSNoProsody	pw	1	3
enen1008	EngUS	English	no	NoProsody	EngUSNoProsody	nw	1	4
enen1008	EngUS	English	no	NoProsody	EngUSNoProsody	pw	1	1
enen1008	EngUS	English	no	NoProsody	EngUSNoProsody	nw	1	6
enen1008	EngUS	English	no	NoProsody	EngUSNoProsody	nw	0	2
enen1008	EngUS	English	no	NoProsody	EngUSNoProsody	pw	1	3
enen1008	EngUS	English	no	NoProsody	EngUSNoProsody	pw	0	2
enen1008	EngUS	English	no	NoProsody	EngUSNoProsody	pw	1	4
enen1008	EngUS	English	no	NoProsody	EngUSNoProsody	nw	1	3
enen1008	EngUS	English	no	NoProsody	EngUSNoProsody	nw	1	5
enen1008	EngUS	English	no	NoProsody	EngUSNoProsody	nw	0	6
enen1008	EngUS	English	no	NoProsody	EngUSNoProsody	pw	0	2
enen1008	EngUS	English	no	NoProsody	EngUSNoProsody	pw	1	5
enen1008	EngUS	English	no	NoProsody	EngUSNoProsody	nw	1	4
enen1008	EngUS	English	no	NoProsody	EngUSNoProsody	pw	1	3
enen1008	EngUS	English	no	NoProsody	EngUSNoProsody	nw	0	6
enen1008	EngUS	English	no	NoProsody	EngUSNoProsody	nw	0	1
enen1008	EngUS	English	no	NoProsody	EngUSNoProsody	pw	1	4
enen1008	EngUS	English	no	NoProsody	EngUSNoProsody	pw	1	5
enen1008	EngUS	English	no	NoProsody	EngUSNoProsody	nw	0	2
enen1008	EngUS	English	no	NoProsody	EngUSNoProsody	nw	0	3
enen1008	EngUS	English	no	NoProsody	EngUSNoProsody	pw	1	6
enen1008	EngUS	English	no	NoProsody	EngUSNoProsody	pw	1	5
enen1008	EngUS	English	no	NoProsody	EngUSNoProsody	nw	0	4
enen1008	EngUS	English	no	NoProsody	EngUSNoProsody	pw	0	1
enen1008	EngUS	English	no	NoProsody	EngUSNoProsody	nw	1	2
enen1008	EngUS	English	no	NoProsody	EngUSNoProsody	nw	0	5
enen1008	EngUS	English	no	NoProsody	EngUSNoProsody	pw	1	6
enen1008	EngUS	English	no	NoProsody	EngUSNoProsody	pw	1	2
enen1008	EngUS	English	no	NoProsody	EngUSNoProsody	nw	0	1
enen1008	EngUS	English	no	NoProsody	EngUSNoProsody	nw	1	3
enen1009	EngUS	English	no	NoProsody	EngUSNoProsody	pw	0	1
enen1009	EngUS	English	no	NoProsody	EngUSNoProsody	pw	1	6
enen1009	EngUS	English	no	NoProsody	EngUSNoProsody	nw	1	1
enen1009	EngUS	English	no	NoProsody	EngUSNoProsody	pw	1	4
enen1009	EngUS	English	no	NoProsody	EngUSNoProsody	nw	1	5
enen1009	EngUS	English	no	NoProsody	EngUSNoProsody	pw	0	3
enen1009	EngUS	English	no	NoProsody	EngUSNoProsody	nw	1	4
enen1009	EngUS	English	no	NoProsody	EngUSNoProsody	pw	1	1
enen1009	EngUS	English	no	NoProsody	EngUSNoProsody	nw	0	6
enen1009	EngUS	English	no	NoProsody	EngUSNoProsody	nw	0	2
enen1009	EngUS	English	no	NoProsody	EngUSNoProsody	pw	1	3
enen1009	EngUS	English	no	NoProsody	EngUSNoProsody	pw	0	2
enen1009	EngUS	English	no	NoProsody	EngUSNoProsody	pw	1	4
enen1009	EngUS	English	no	NoProsody	EngUSNoProsody	nw	1	3
enen1009	EngUS	English	no	NoProsody	EngUSNoProsody	nw	0	5
enen1009	EngUS	English	no	NoProsody	EngUSNoProsody	nw	1	6
enen1009	EngUS	English	no	NoProsody	EngUSNoProsody	pw	1	2
enen1009	EngUS	English	no	NoProsody	EngUSNoProsody	pw	0	5
enen1009	EngUS	English	no	NoProsody	EngUSNoProsody	nw	0	4
enen1009	EngUS	English	no	NoProsody	EngUSNoProsody	pw	1	3
enen1009	EngUS	English	no	NoProsody	EngUSNoProsody	nw	0	6
enen1009	EngUS	English	no	NoProsody	EngUSNoProsody	nw	1	1
enen1009	EngUS	English	no	NoProsody	EngUSNoProsody	pw	1	4
enen1009	EngUS	English	no	NoProsody	EngUSNoProsody	pw	0	5
enen1009	EngUS	English	no	NoProsody	EngUSNoProsody	nw	1	2
enen1009	EngUS	English	no	NoProsody	EngUSNoProsody	nw	1	3
enen1009	EngUS	English	no	NoProsody	EngUSNoProsody	pw	1	6
enen1009	EngUS	English	no	NoProsody	EngUSNoProsody	pw	1	5
enen1009	EngUS	English	no	NoProsody	EngUSNoProsody	nw	0	4
enen1009	EngUS	English	no	NoProsody	EngUSNoProsody	pw	1	1
enen1009	EngUS	English	no	NoProsody	EngUSNoProsody	nw	0	2
enen1009	EngUS	English	no	NoProsody	EngUSNoProsody	nw	0	5
enen1009	EngUS	English	no	NoProsody	EngUSNoProsody	pw	0	6
enen1009	EngUS	English	no	NoProsody	EngUSNoProsody	pw	1	2
enen1009	EngUS	English	no	NoProsody	EngUSNoProsody	nw	1	1
enen1009	EngUS	English	no	NoProsody	EngUSNoProsody	nw	1	3
enen101	EngUS	English	no	NoProsody	EngUSNoProsody	pw	0	1
enen101	EngUS	English	no	NoProsody	EngUSNoProsody	pw	1	6
enen101	EngUS	English	no	NoProsody	EngUSNoProsody	nw	0	1
enen101	EngUS	English	no	NoProsody	EngUSNoProsody	pw	0	4
enen101	EngUS	English	no	NoProsody	EngUSNoProsody	nw	1	5
enen101	EngUS	English	no	NoProsody	EngUSNoProsody	pw	0	3
enen101	EngUS	English	no	NoProsody	EngUSNoProsody	nw	0	4
enen101	EngUS	English	no	NoProsody	EngUSNoProsody	pw	1	1
enen101	EngUS	English	no	NoProsody	EngUSNoProsody	nw	1	6
enen101	EngUS	English	no	NoProsody	EngUSNoProsody	nw	1	2
enen101	EngUS	English	no	NoProsody	EngUSNoProsody	pw	1	3
enen101	EngUS	English	no	NoProsody	EngUSNoProsody	pw	0	2
enen101	EngUS	English	no	NoProsody	EngUSNoProsody	pw	0	4
enen101	EngUS	English	no	NoProsody	EngUSNoProsody	nw	1	3
enen101	EngUS	English	no	NoProsody	EngUSNoProsody	nw	1	5
enen101	EngUS	English	no	NoProsody	EngUSNoProsody	nw	1	6
enen101	EngUS	English	no	NoProsody	EngUSNoProsody	pw	1	2
enen101	EngUS	English	no	NoProsody	EngUSNoProsody	pw	0	5
enen101	EngUS	English	no	NoProsody	EngUSNoProsody	nw	0	4
enen101	EngUS	English	no	NoProsody	EngUSNoProsody	pw	0	3
enen101	EngUS	English	no	NoProsody	EngUSNoProsody	nw	1	6
enen101	EngUS	English	no	NoProsody	EngUSNoProsody	nw	0	1
enen101	EngUS	English	no	NoProsody	EngUSNoProsody	pw	0	4
enen101	EngUS	English	no	NoProsody	EngUSNoProsody	pw	1	5
enen101	EngUS	English	no	NoProsody	EngUSNoProsody	nw	1	2
enen101	EngUS	English	no	NoProsody	EngUSNoProsody	nw	1	3
enen101	EngUS	English	no	NoProsody	EngUSNoProsody	pw	0	6
enen101	EngUS	English	no	NoProsody	EngUSNoProsody	pw	0	5
enen101	EngUS	English	no	NoProsody	EngUSNoProsody	nw	1	4
enen101	EngUS	English	no	NoProsody	EngUSNoProsody	pw	1	1
enen101	EngUS	English	no	NoProsody	EngUSNoProsody	nw	1	2
enen101	EngUS	English	no	NoProsody	EngUSNoProsody	nw	1	5
enen101	EngUS	English	no	NoProsody	EngUSNoProsody	pw	1	6
enen101	EngUS	English	no	NoProsody	EngUSNoProsody	pw	1	2
enen101	EngUS	English	no	NoProsody	EngUSNoProsody	nw	0	1
enen101	EngUS	English	no	NoProsody	EngUSNoProsody	nw	0	3
enen1013	EngUS	English	no	NoProsody	EngUSNoProsody	pw	0	1
enen1013	EngUS	English	no	NoProsody	EngUSNoProsody	pw	1	6
enen1013	EngUS	English	no	NoProsody	EngUSNoProsody	nw	1	1
enen1013	EngUS	English	no	NoProsody	EngUSNoProsody	pw	0	4
enen1013	EngUS	English	no	NoProsody	EngUSNoProsody	nw	1	5
enen1013	EngUS	English	no	NoProsody	EngUSNoProsody	pw	0	3
enen1013	EngUS	English	no	NoProsody	EngUSNoProsody	nw	0	4
enen1013	EngUS	English	no	NoProsody	EngUSNoProsody	pw	1	1
enen1013	EngUS	English	no	NoProsody	EngUSNoProsody	nw	0	6
enen1013	EngUS	English	no	NoProsody	EngUSNoProsody	nw	0	2
enen1013	EngUS	English	no	NoProsody	EngUSNoProsody	pw	1	3
enen1013	EngUS	English	no	NoProsody	EngUSNoProsody	pw	0	2
enen1013	EngUS	English	no	NoProsody	EngUSNoProsody	pw	0	4
enen1013	EngUS	English	no	NoProsody	EngUSNoProsody	nw	0	3
enen1013	EngUS	English	no	NoProsody	EngUSNoProsody	nw	1	5
enen1013	EngUS	English	no	NoProsody	EngUSNoProsody	nw	0	6
enen1013	EngUS	English	no	NoProsody	EngUSNoProsody	pw	0	2
enen1013	EngUS	English	no	NoProsody	EngUSNoProsody	pw	1	5
enen1013	EngUS	English	no	NoProsody	EngUSNoProsody	nw	1	4
enen1013	EngUS	English	no	NoProsody	EngUSNoProsody	pw	1	3
enen1013	EngUS	English	no	NoProsody	EngUSNoProsody	nw	0	6
enen1013	EngUS	English	no	NoProsody	EngUSNoProsody	nw	0	1
enen1013	EngUS	English	no	NoProsody	EngUSNoProsody	pw	0	4
enen1013	EngUS	English	no	NoProsody	EngUSNoProsody	pw	0	5
enen1013	EngUS	English	no	NoProsody	EngUSNoProsody	nw	0	2
enen1013	EngUS	English	no	NoProsody	EngUSNoProsody	nw	0	3
enen1013	EngUS	English	no	NoProsody	EngUSNoProsody	pw	0	6
enen1013	EngUS	English	no	NoProsody	EngUSNoProsody	pw	1	5
enen1013	EngUS	English	no	NoProsody	EngUSNoProsody	nw	0	4
enen1013	EngUS	English	no	NoProsody	EngUSNoProsody	pw	1	1
enen1013	EngUS	English	no	NoProsody	EngUSNoProsody	nw	0	2
enen1013	EngUS	English	no	NoProsody	EngUSNoProsody	nw	1	5
enen1013	EngUS	English	no	NoProsody	EngUSNoProsody	pw	1	6
enen1013	EngUS	English	no	NoProsody	EngUSNoProsody	pw	1	2
enen1013	EngUS	English	no	NoProsody	EngUSNoProsody	nw	1	1
enen1013	EngUS	English	no	NoProsody	EngUSNoProsody	nw	0	3
enen1014	EngUS	English	no	NoProsody	EngUSNoProsody	pw	0	1
enen1014	EngUS	English	no	NoProsody	EngUSNoProsody	pw	1	6
enen1014	EngUS	English	no	NoProsody	EngUSNoProsody	nw	1	1
enen1014	EngUS	English	no	NoProsody	EngUSNoProsody	pw	1	4
enen1014	EngUS	English	no	NoProsody	EngUSNoProsody	nw	1	5
enen1014	EngUS	English	no	NoProsody	EngUSNoProsody	pw	0	3
enen1014	EngUS	English	no	NoProsody	EngUSNoProsody	nw	0	4
enen1014	EngUS	English	no	NoProsody	EngUSNoProsody	pw	0	1
enen1014	EngUS	English	no	NoProsody	EngUSNoProsody	nw	0	6
enen1014	EngUS	English	no	NoProsody	EngUSNoProsody	nw	0	2
enen1014	EngUS	English	no	NoProsody	EngUSNoProsody	pw	1	3
enen1014	EngUS	English	no	NoProsody	EngUSNoProsody	pw	0	2
enen1014	EngUS	English	no	NoProsody	EngUSNoProsody	pw	0	4
enen1014	EngUS	English	no	NoProsody	EngUSNoProsody	nw	0	3
enen1014	EngUS	English	no	NoProsody	EngUSNoProsody	nw	1	5
enen1014	EngUS	English	no	NoProsody	EngUSNoProsody	nw	0	6
enen1014	EngUS	English	no	NoProsody	EngUSNoProsody	pw	0	2
enen1014	EngUS	English	no	NoProsody	EngUSNoProsody	pw	1	5
enen1014	EngUS	English	no	NoProsody	EngUSNoProsody	nw	1	4
enen1014	EngUS	English	no	NoProsody	EngUSNoProsody	pw	1	3
enen1014	EngUS	English	no	NoProsody	EngUSNoProsody	nw	0	6
enen1014	EngUS	English	no	NoProsody	EngUSNoProsody	nw	1	1
enen1014	EngUS	English	no	NoProsody	EngUSNoProsody	pw	1	4
enen1014	EngUS	English	no	NoProsody	EngUSNoProsody	pw	1	5
enen1014	EngUS	English	no	NoProsody	EngUSNoProsody	nw	0	2
enen1014	EngUS	English	no	NoProsody	EngUSNoProsody	nw	1	3
enen1014	EngUS	English	no	NoProsody	EngUSNoProsody	pw	0	6
enen1014	EngUS	English	no	NoProsody	EngUSNoProsody	pw	1	5
enen1014	EngUS	English	no	NoProsody	EngUSNoProsody	nw	0	4
enen1014	EngUS	English	no	NoProsody	EngUSNoProsody	pw	0	1
enen1014	EngUS	English	no	NoProsody	EngUSNoProsody	nw	0	2
enen1014	EngUS	English	no	NoProsody	EngUSNoProsody	nw	1	5
enen1014	EngUS	English	no	NoProsody	EngUSNoProsody	pw	1	6
enen1014	EngUS	English	no	NoProsody	EngUSNoProsody	pw	0	2
enen1014	EngUS	English	no	NoProsody	EngUSNoProsody	nw	1	1
enen1014	EngUS	English	no	NoProsody	EngUSNoProsody	nw	1	3
enen1016	EngUS	English	no	NoProsody	EngUSNoProsody	pw	0	1
enen1016	EngUS	English	no	NoProsody	EngUSNoProsody	pw	1	6
enen1016	EngUS	English	no	NoProsody	EngUSNoProsody	nw	0	1
enen1016	EngUS	English	no	NoProsody	EngUSNoProsody	pw	1	4
enen1016	EngUS	English	no	NoProsody	EngUSNoProsody	nw	0	5
enen1016	EngUS	English	no	NoProsody	EngUSNoProsody	pw	1	3
enen1016	EngUS	English	no	NoProsody	EngUSNoProsody	nw	1	4
enen1016	EngUS	English	no	NoProsody	EngUSNoProsody	pw	0	1
enen1016	EngUS	English	no	NoProsody	EngUSNoProsody	nw	1	6
enen1016	EngUS	English	no	NoProsody	EngUSNoProsody	nw	1	2
enen1016	EngUS	English	no	NoProsody	EngUSNoProsody	pw	1	3
enen1016	EngUS	English	no	NoProsody	EngUSNoProsody	pw	1	2
enen1016	EngUS	English	no	NoProsody	EngUSNoProsody	pw	0	4
enen1016	EngUS	English	no	NoProsody	EngUSNoProsody	nw	0	3
enen1016	EngUS	English	no	NoProsody	EngUSNoProsody	nw	1	5
enen1016	EngUS	English	no	NoProsody	EngUSNoProsody	nw	1	6
enen1016	EngUS	English	no	NoProsody	EngUSNoProsody	pw	1	2
enen1016	EngUS	English	no	NoProsody	EngUSNoProsody	pw	1	5
enen1016	EngUS	English	no	NoProsody	EngUSNoProsody	nw	1	4
enen1016	EngUS	English	no	NoProsody	EngUSNoProsody	pw	1	3
enen1016	EngUS	English	no	NoProsody	EngUSNoProsody	nw	1	6
enen1016	EngUS	English	no	NoProsody	EngUSNoProsody	nw	0	1
enen1016	EngUS	English	no	NoProsody	EngUSNoProsody	pw	1	4
enen1016	EngUS	English	no	NoProsody	EngUSNoProsody	pw	0	5
enen1016	EngUS	English	no	NoProsody	EngUSNoProsody	nw	1	2
enen1016	EngUS	English	no	NoProsody	EngUSNoProsody	nw	0	3
enen1016	EngUS	English	no	NoProsody	EngUSNoProsody	pw	0	6
enen1016	EngUS	English	no	NoProsody	EngUSNoProsody	pw	1	5
enen1016	EngUS	English	no	NoProsody	EngUSNoProsody	nw	1	4
enen1016	EngUS	English	no	NoProsody	EngUSNoProsody	pw	0	1
enen1016	EngUS	English	no	NoProsody	EngUSNoProsody	nw	0	2
enen1016	EngUS	English	no	NoProsody	EngUSNoProsody	nw	1	5
enen1016	EngUS	English	no	NoProsody	EngUSNoProsody	pw	1	6
enen1016	EngUS	English	no	NoProsody	EngUSNoProsody	pw	1	2
enen1016	EngUS	English	no	NoProsody	EngUSNoProsody	nw	0	1
enen1016	EngUS	English	no	NoProsody	EngUSNoProsody	nw	0	3
enen1017	EngUS	English	no	NoProsody	EngUSNoProsody	pw	1	1
enen1017	EngUS	English	no	NoProsody	EngUSNoProsody	pw	1	6
enen1017	EngUS	English	no	NoProsody	EngUSNoProsody	nw	1	1
enen1017	EngUS	English	no	NoProsody	EngUSNoProsody	pw	0	4
enen1017	EngUS	English	no	NoProsody	EngUSNoProsody	nw	1	5
enen1017	EngUS	English	no	NoProsody	EngUSNoProsody	pw	1	3
enen1017	EngUS	English	no	NoProsody	EngUSNoProsody	nw	0	4
enen1017	EngUS	English	no	NoProsody	EngUSNoProsody	pw	0	1
enen1017	EngUS	English	no	NoProsody	EngUSNoProsody	nw	0	6
enen1017	EngUS	English	no	NoProsody	EngUSNoProsody	nw	1	2
enen1017	EngUS	English	no	NoProsody	EngUSNoProsody	pw	0	3
enen1017	EngUS	English	no	NoProsody	EngUSNoProsody	pw	1	2
enen1017	EngUS	English	no	NoProsody	EngUSNoProsody	pw	0	4
enen1017	EngUS	English	no	NoProsody	EngUSNoProsody	nw	1	3
enen1017	EngUS	English	no	NoProsody	EngUSNoProsody	nw	1	5
enen1017	EngUS	English	no	NoProsody	EngUSNoProsody	nw	0	6
enen1017	EngUS	English	no	NoProsody	EngUSNoProsody	pw	1	2
enen1017	EngUS	English	no	NoProsody	EngUSNoProsody	pw	0	5
enen1017	EngUS	English	no	NoProsody	EngUSNoProsody	nw	0	4
enen1017	EngUS	English	no	NoProsody	EngUSNoProsody	pw	0	3
enen1017	EngUS	English	no	NoProsody	EngUSNoProsody	nw	0	6
enen1017	EngUS	English	no	NoProsody	EngUSNoProsody	nw	1	1
enen1017	EngUS	English	no	NoProsody	EngUSNoProsody	pw	0	4
enen1017	EngUS	English	no	NoProsody	EngUSNoProsody	pw	0	5
enen1017	EngUS	English	no	NoProsody	EngUSNoProsody	nw	1	2
enen1017	EngUS	English	no	NoProsody	EngUSNoProsody	nw	0	3
enen1017	EngUS	English	no	NoProsody	EngUSNoProsody	pw	0	6
enen1017	EngUS	English	no	NoProsody	EngUSNoProsody	pw	1	5
enen1017	EngUS	English	no	NoProsody	EngUSNoProsody	nw	0	4
enen1017	EngUS	English	no	NoProsody	EngUSNoProsody	pw	1	1
enen1017	EngUS	English	no	NoProsody	EngUSNoProsody	nw	1	2
enen1017	EngUS	English	no	NoProsody	EngUSNoProsody	nw	0	5
enen1017	EngUS	English	no	NoProsody	EngUSNoProsody	pw	1	6
enen1017	EngUS	English	no	NoProsody	EngUSNoProsody	pw	1	2
enen1017	EngUS	English	no	NoProsody	EngUSNoProsody	nw	0	1
enen1017	EngUS	English	no	NoProsody	EngUSNoProsody	nw	0	3
enen1018	EngUS	English	no	NoProsody	EngUSNoProsody	pw	0	1
enen1018	EngUS	English	no	NoProsody	EngUSNoProsody	pw	0	6
enen1018	EngUS	English	no	NoProsody	EngUSNoProsody	nw	1	1
enen1018	EngUS	English	no	NoProsody	EngUSNoProsody	pw	0	4
enen1018	EngUS	English	no	NoProsody	EngUSNoProsody	nw	0	5
enen1018	EngUS	English	no	NoProsody	EngUSNoProsody	pw	0	3
enen1018	EngUS	English	no	NoProsody	EngUSNoProsody	nw	0	4
enen1018	EngUS	English	no	NoProsody	EngUSNoProsody	pw	0	1
enen1018	EngUS	English	no	NoProsody	EngUSNoProsody	nw	1	6
enen1018	EngUS	English	no	NoProsody	EngUSNoProsody	nw	0	2
enen1018	EngUS	English	no	NoProsody	EngUSNoProsody	pw	1	3
enen1018	EngUS	English	no	NoProsody	EngUSNoProsody	pw	0	2
enen1018	EngUS	English	no	NoProsody	EngUSNoProsody	pw	0	4
enen1018	EngUS	English	no	NoProsody	EngUSNoProsody	nw	1	3
enen1018	EngUS	English	no	NoProsody	EngUSNoProsody	nw	0	5
enen1018	EngUS	English	no	NoProsody	EngUSNoProsody	nw	1	6
enen1018	EngUS	English	no	NoProsody	EngUSNoProsody	pw	0	2
enen1018	EngUS	English	no	NoProsody	EngUSNoProsody	pw	0	5
enen1018	EngUS	English	no	NoProsody	EngUSNoProsody	nw	0	4
enen1018	EngUS	English	no	NoProsody	EngUSNoProsody	pw	0	3
enen1018	EngUS	English	no	NoProsody	EngUSNoProsody	nw	1	6
enen1018	EngUS	English	no	NoProsody	EngUSNoProsody	nw	0	1
enen1018	EngUS	English	no	NoProsody	EngUSNoProsody	pw	1	4
enen1018	EngUS	English	no	NoProsody	EngUSNoProsody	pw	0	5
enen1018	EngUS	English	no	NoProsody	EngUSNoProsody	nw	1	2
enen1018	EngUS	English	no	NoProsody	EngUSNoProsody	nw	0	3
enen1018	EngUS	English	no	NoProsody	EngUSNoProsody	pw	1	6
enen1018	EngUS	English	no	NoProsody	EngUSNoProsody	pw	1	5
enen1018	EngUS	English	no	NoProsody	EngUSNoProsody	nw	0	4
enen1018	EngUS	English	no	NoProsody	EngUSNoProsody	pw	1	1
enen1018	EngUS	English	no	NoProsody	EngUSNoProsody	nw	1	2
enen1018	EngUS	English	no	NoProsody	EngUSNoProsody	nw	1	5
enen1018	EngUS	English	no	NoProsody	EngUSNoProsody	pw	0	6
enen1018	EngUS	English	no	NoProsody	EngUSNoProsody	pw	1	2
enen1018	EngUS	English	no	NoProsody	EngUSNoProsody	nw	1	1
enen1018	EngUS	English	no	NoProsody	EngUSNoProsody	nw	1	3
enen1019	EngUS	English	no	NoProsody	EngUSNoProsody	pw	0	1
enen1019	EngUS	English	no	NoProsody	EngUSNoProsody	pw	1	6
enen1019	EngUS	English	no	NoProsody	EngUSNoProsody	nw	1	1
enen1019	EngUS	English	no	NoProsody	EngUSNoProsody	pw	1	4
enen1019	EngUS	English	no	NoProsody	EngUSNoProsody	nw	1	5
enen1019	EngUS	English	no	NoProsody	EngUSNoProsody	pw	1	3
enen1019	EngUS	English	no	NoProsody	EngUSNoProsody	nw	0	4
enen1019	EngUS	English	no	NoProsody	EngUSNoProsody	pw	1	1
enen1019	EngUS	English	no	NoProsody	EngUSNoProsody	nw	1	6
enen1019	EngUS	English	no	NoProsody	EngUSNoProsody	nw	1	2
enen1019	EngUS	English	no	NoProsody	EngUSNoProsody	pw	1	3
enen1019	EngUS	English	no	NoProsody	EngUSNoProsody	pw	0	2
enen1019	EngUS	English	no	NoProsody	EngUSNoProsody	pw	1	4
enen1019	EngUS	English	no	NoProsody	EngUSNoProsody	nw	0	3
enen1019	EngUS	English	no	NoProsody	EngUSNoProsody	nw	0	5
enen1019	EngUS	English	no	NoProsody	EngUSNoProsody	nw	0	6
enen1019	EngUS	English	no	NoProsody	EngUSNoProsody	pw	0	2
enen1019	EngUS	English	no	NoProsody	EngUSNoProsody	pw	1	5
enen1019	EngUS	English	no	NoProsody	EngUSNoProsody	nw	0	4
enen1019	EngUS	English	no	NoProsody	EngUSNoProsody	pw	1	3
enen1019	EngUS	English	no	NoProsody	EngUSNoProsody	nw	0	6
enen1019	EngUS	English	no	NoProsody	EngUSNoProsody	nw	0	1
enen1019	EngUS	English	no	NoProsody	EngUSNoProsody	pw	0	4
enen1019	EngUS	English	no	NoProsody	EngUSNoProsody	pw	1	5
enen1019	EngUS	English	no	NoProsody	EngUSNoProsody	nw	0	2
enen1019	EngUS	English	no	NoProsody	EngUSNoProsody	nw	0	3
enen1019	EngUS	English	no	NoProsody	EngUSNoProsody	pw	0	6
enen1019	EngUS	English	no	NoProsody	EngUSNoProsody	pw	1	5
enen1019	EngUS	English	no	NoProsody	EngUSNoProsody	nw	0	4
enen1019	EngUS	English	no	NoProsody	EngUSNoProsody	pw	0	1
enen1019	EngUS	English	no	NoProsody	EngUSNoProsody	nw	1	2
enen1019	EngUS	English	no	NoProsody	EngUSNoProsody	nw	1	5
enen1019	EngUS	English	no	NoProsody	EngUSNoProsody	pw	0	6
enen1019	EngUS	English	no	NoProsody	EngUSNoProsody	pw	1	2
enen1019	EngUS	English	no	NoProsody	EngUSNoProsody	nw	0	1
enen1019	EngUS	English	no	NoProsody	EngUSNoProsody	nw	1	3
enen102	EngUS	English	no	NoProsody	EngUSNoProsody	pw	0	1
enen102	EngUS	English	no	NoProsody	EngUSNoProsody	pw	1	6
enen102	EngUS	English	no	NoProsody	EngUSNoProsody	nw	1	1
enen102	EngUS	English	no	NoProsody	EngUSNoProsody	pw	1	4
enen102	EngUS	English	no	NoProsody	EngUSNoProsody	nw	1	5
enen102	EngUS	English	no	NoProsody	EngUSNoProsody	pw	0	3
enen102	EngUS	English	no	NoProsody	EngUSNoProsody	nw	1	4
enen102	EngUS	English	no	NoProsody	EngUSNoProsody	pw	0	1
enen102	EngUS	English	no	NoProsody	EngUSNoProsody	nw	1	6
enen102	EngUS	English	no	NoProsody	EngUSNoProsody	nw	1	2
enen102	EngUS	English	no	NoProsody	EngUSNoProsody	pw	0	3
enen102	EngUS	English	no	NoProsody	EngUSNoProsody	pw	1	2
enen102	EngUS	English	no	NoProsody	EngUSNoProsody	pw	0	4
enen102	EngUS	English	no	NoProsody	EngUSNoProsody	nw	1	3
enen102	EngUS	English	no	NoProsody	EngUSNoProsody	nw	1	5
enen102	EngUS	English	no	NoProsody	EngUSNoProsody	nw	1	6
enen102	EngUS	English	no	NoProsody	EngUSNoProsody	pw	1	2
enen102	EngUS	English	no	NoProsody	EngUSNoProsody	pw	0	5
enen102	EngUS	English	no	NoProsody	EngUSNoProsody	nw	1	4
enen102	EngUS	English	no	NoProsody	EngUSNoProsody	pw	1	3
enen102	EngUS	English	no	NoProsody	EngUSNoProsody	nw	1	6
enen102	EngUS	English	no	NoProsody	EngUSNoProsody	nw	1	1
enen102	EngUS	English	no	NoProsody	EngUSNoProsody	pw	0	4
enen102	EngUS	English	no	NoProsody	EngUSNoProsody	pw	1	5
enen102	EngUS	English	no	NoProsody	EngUSNoProsody	nw	0	2
enen102	EngUS	English	no	NoProsody	EngUSNoProsody	nw	1	3
enen102	EngUS	English	no	NoProsody	EngUSNoProsody	pw	1	6
enen102	EngUS	English	no	NoProsody	EngUSNoProsody	pw	1	5
enen102	EngUS	English	no	NoProsody	EngUSNoProsody	nw	1	4
enen102	EngUS	English	no	NoProsody	EngUSNoProsody	pw	1	1
enen102	EngUS	English	no	NoProsody	EngUSNoProsody	nw	0	2
enen102	EngUS	English	no	NoProsody	EngUSNoProsody	nw	0	5
enen102	EngUS	English	no	NoProsody	EngUSNoProsody	pw	0	6
enen102	EngUS	English	no	NoProsody	EngUSNoProsody	pw	1	2
enen102	EngUS	English	no	NoProsody	EngUSNoProsody	nw	1	1
enen102	EngUS	English	no	NoProsody	EngUSNoProsody	nw	0	3
enen1020	EngUS	English	no	NoProsody	EngUSNoProsody	pw	0	1
enen1020	EngUS	English	no	NoProsody	EngUSNoProsody	pw	1	6
enen1020	EngUS	English	no	NoProsody	EngUSNoProsody	nw	1	1
enen1020	EngUS	English	no	NoProsody	EngUSNoProsody	pw	1	4
enen1020	EngUS	English	no	NoProsody	EngUSNoProsody	nw	1	5
enen1020	EngUS	English	no	NoProsody	EngUSNoProsody	pw	0	3
enen1020	EngUS	English	no	NoProsody	EngUSNoProsody	nw	1	4
enen1020	EngUS	English	no	NoProsody	EngUSNoProsody	pw	1	1
enen1020	EngUS	English	no	NoProsody	EngUSNoProsody	nw	1	6
enen1020	EngUS	English	no	NoProsody	EngUSNoProsody	nw	0	2
enen1020	EngUS	English	no	NoProsody	EngUSNoProsody	pw	1	3
enen1020	EngUS	English	no	NoProsody	EngUSNoProsody	pw	0	2
enen1020	EngUS	English	no	NoProsody	EngUSNoProsody	pw	1	4
enen1020	EngUS	English	no	NoProsody	EngUSNoProsody	nw	0	3
enen1020	EngUS	English	no	NoProsody	EngUSNoProsody	nw	1	5
enen1020	EngUS	English	no	NoProsody	EngUSNoProsody	nw	1	6
enen1020	EngUS	English	no	NoProsody	EngUSNoProsody	pw	1	2
enen1020	EngUS	English	no	NoProsody	EngUSNoProsody	pw	0	5
enen1020	EngUS	English	no	NoProsody	EngUSNoProsody	nw	1	4
enen1020	EngUS	English	no	NoProsody	EngUSNoProsody	pw	0	3
enen1020	EngUS	English	no	NoProsody	EngUSNoProsody	nw	1	6
enen1020	EngUS	English	no	NoProsody	EngUSNoProsody	nw	1	1
enen1020	EngUS	English	no	NoProsody	EngUSNoProsody	pw	1	4
enen1020	EngUS	English	no	NoProsody	EngUSNoProsody	pw	1	5
enen1020	EngUS	English	no	NoProsody	EngUSNoProsody	nw	0	2
enen1020	EngUS	English	no	NoProsody	EngUSNoProsody	nw	0	3
enen1020	EngUS	English	no	NoProsody	EngUSNoProsody	pw	0	6
enen1020	EngUS	English	no	NoProsody	EngUSNoProsody	pw	0	5
enen1020	EngUS	English	no	NoProsody	EngUSNoProsody	nw	1	4
enen1020	EngUS	English	no	NoProsody	EngUSNoProsody	pw	0	1
enen1020	EngUS	English	no	NoProsody	EngUSNoProsody	nw	1	2
enen1020	EngUS	English	no	NoProsody	EngUSNoProsody	nw	1	5
enen1020	EngUS	English	no	NoProsody	EngUSNoProsody	pw	1	6
enen1020	EngUS	English	no	NoProsody	EngUSNoProsody	pw	0	2
enen1020	EngUS	English	no	NoProsody	EngUSNoProsody	nw	0	1
enen1020	EngUS	English	no	NoProsody	EngUSNoProsody	nw	1	3
enen1022	EngUS	English	no	NoProsody	EngUSNoProsody	pw	1	1
enen1022	EngUS	English	no	NoProsody	EngUSNoProsody	pw	1	6
enen1022	EngUS	English	no	NoProsody	EngUSNoProsody	nw	0	1
enen1022	EngUS	English	no	NoProsody	EngUSNoProsody	pw	0	4
enen1022	EngUS	English	no	NoProsody	EngUSNoProsody	nw	0	5
enen1022	EngUS	English	no	NoProsody	EngUSNoProsody	pw	0	3
enen1022	EngUS	English	no	NoProsody	EngUSNoProsody	nw	1	4
enen1022	EngUS	English	no	NoProsody	EngUSNoProsody	pw	1	1
enen1022	EngUS	English	no	NoProsody	EngUSNoProsody	nw	1	6
enen1022	EngUS	English	no	NoProsody	EngUSNoProsody	nw	0	2
enen1022	EngUS	English	no	NoProsody	EngUSNoProsody	pw	0	3
enen1022	EngUS	English	no	NoProsody	EngUSNoProsody	pw	1	2
enen1022	EngUS	English	no	NoProsody	EngUSNoProsody	pw	1	4
enen1022	EngUS	English	no	NoProsody	EngUSNoProsody	nw	0	3
enen1022	EngUS	English	no	NoProsody	EngUSNoProsody	nw	0	5
enen1022	EngUS	English	no	NoProsody	EngUSNoProsody	nw	1	6
enen1022	EngUS	English	no	NoProsody	EngUSNoProsody	pw	1	2
enen1022	EngUS	English	no	NoProsody	EngUSNoProsody	pw	0	5
enen1022	EngUS	English	no	NoProsody	EngUSNoProsody	nw	0	4
enen1022	EngUS	English	no	NoProsody	EngUSNoProsody	pw	0	3
enen1022	EngUS	English	no	NoProsody	EngUSNoProsody	nw	0	6
enen1022	EngUS	English	no	NoProsody	EngUSNoProsody	nw	0	1
enen1022	EngUS	English	no	NoProsody	EngUSNoProsody	pw	1	4
enen1022	EngUS	English	no	NoProsody	EngUSNoProsody	pw	1	5
enen1022	EngUS	English	no	NoProsody	EngUSNoProsody	nw	0	2
enen1022	EngUS	English	no	NoProsody	EngUSNoProsody	nw	0	3
enen1022	EngUS	English	no	NoProsody	EngUSNoProsody	pw	1	6
enen1022	EngUS	English	no	NoProsody	EngUSNoProsody	pw	0	5
enen1022	EngUS	English	no	NoProsody	EngUSNoProsody	nw	0	4
enen1022	EngUS	English	no	NoProsody	EngUSNoProsody	pw	1	1
enen1022	EngUS	English	no	NoProsody	EngUSNoProsody	nw	0	2
enen1022	EngUS	English	no	NoProsody	EngUSNoProsody	nw	0	5
enen1022	EngUS	English	no	NoProsody	EngUSNoProsody	pw	0	6
enen1022	EngUS	English	no	NoProsody	EngUSNoProsody	pw	0	2
enen1022	EngUS	English	no	NoProsody	EngUSNoProsody	nw	1	1
enen1022	EngUS	English	no	NoProsody	EngUSNoProsody	nw	1	3
enen1023	EngUS	English	no	NoProsody	EngUSNoProsody	pw	0	1
enen1023	EngUS	English	no	NoProsody	EngUSNoProsody	pw	1	6
enen1023	EngUS	English	no	NoProsody	EngUSNoProsody	nw	1	1
enen1023	EngUS	English	no	NoProsody	EngUSNoProsody	pw	0	4
enen1023	EngUS	English	no	NoProsody	EngUSNoProsody	nw	1	5
enen1023	EngUS	English	no	NoProsody	EngUSNoProsody	pw	1	3
enen1023	EngUS	English	no	NoProsody	EngUSNoProsody	nw	1	4
enen1023	EngUS	English	no	NoProsody	EngUSNoProsody	pw	0	1
enen1023	EngUS	English	no	NoProsody	EngUSNoProsody	nw	1	6
enen1023	EngUS	English	no	NoProsody	EngUSNoProsody	nw	1	2
enen1023	EngUS	English	no	NoProsody	EngUSNoProsody	pw	0	3
enen1023	EngUS	English	no	NoProsody	EngUSNoProsody	pw	1	2
enen1023	EngUS	English	no	NoProsody	EngUSNoProsody	pw	0	4
enen1023	EngUS	English	no	NoProsody	EngUSNoProsody	nw	0	3
enen1023	EngUS	English	no	NoProsody	EngUSNoProsody	nw	1	5
enen1023	EngUS	English	no	NoProsody	EngUSNoProsody	nw	1	6
enen1023	EngUS	English	no	NoProsody	EngUSNoProsody	pw	1	2
enen1023	EngUS	English	no	NoProsody	EngUSNoProsody	pw	1	5
enen1023	EngUS	English	no	NoProsody	EngUSNoProsody	nw	1	4
enen1023	EngUS	English	no	NoProsody	EngUSNoProsody	pw	0	3
enen1023	EngUS	English	no	NoProsody	EngUSNoProsody	nw	1	6
enen1023	EngUS	English	no	NoProsody	EngUSNoProsody	nw	0	1
enen1023	EngUS	English	no	NoProsody	EngUSNoProsody	pw	1	4
enen1023	EngUS	English	no	NoProsody	EngUSNoProsody	pw	1	5
enen1023	EngUS	English	no	NoProsody	EngUSNoProsody	nw	1	2
enen1023	EngUS	English	no	NoProsody	EngUSNoProsody	nw	0	3
enen1023	EngUS	English	no	NoProsody	EngUSNoProsody	pw	1	6
enen1023	EngUS	English	no	NoProsody	EngUSNoProsody	pw	1	5
enen1023	EngUS	English	no	NoProsody	EngUSNoProsody	nw	1	4
enen1023	EngUS	English	no	NoProsody	EngUSNoProsody	pw	1	1
enen1023	EngUS	English	no	NoProsody	EngUSNoProsody	nw	1	2
enen1023	EngUS	English	no	NoProsody	EngUSNoProsody	nw	1	5
enen1023	EngUS	English	no	NoProsody	EngUSNoProsody	pw	1	6
enen1023	EngUS	English	no	NoProsody	EngUSNoProsody	pw	1	2
enen1023	EngUS	English	no	NoProsody	EngUSNoProsody	nw	1	1
enen1023	EngUS	English	no	NoProsody	EngUSNoProsody	nw	1	3
enen1024	EngUS	English	no	NoProsody	EngUSNoProsody	pw	0	1
enen1024	EngUS	English	no	NoProsody	EngUSNoProsody	pw	0	6
enen1024	EngUS	English	no	NoProsody	EngUSNoProsody	nw	1	1
enen1024	EngUS	English	no	NoProsody	EngUSNoProsody	pw	1	4
enen1024	EngUS	English	no	NoProsody	EngUSNoProsody	nw	1	5
enen1024	EngUS	English	no	NoProsody	EngUSNoProsody	pw	0	3
enen1024	EngUS	English	no	NoProsody	EngUSNoProsody	nw	1	4
enen1024	EngUS	English	no	NoProsody	EngUSNoProsody	pw	1	1
enen1024	EngUS	English	no	NoProsody	EngUSNoProsody	nw	1	6
enen1024	EngUS	English	no	NoProsody	EngUSNoProsody	nw	1	2
enen1024	EngUS	English	no	NoProsody	EngUSNoProsody	pw	1	3
enen1024	EngUS	English	no	NoProsody	EngUSNoProsody	pw	0	2
enen1024	EngUS	English	no	NoProsody	EngUSNoProsody	pw	1	4
enen1024	EngUS	English	no	NoProsody	EngUSNoProsody	nw	0	3
enen1024	EngUS	English	no	NoProsody	EngUSNoProsody	nw	1	5
enen1024	EngUS	English	no	NoProsody	EngUSNoProsody	nw	1	6
enen1024	EngUS	English	no	NoProsody	EngUSNoProsody	pw	0	2
enen1024	EngUS	English	no	NoProsody	EngUSNoProsody	pw	0	5
enen1024	EngUS	English	no	NoProsody	EngUSNoProsody	nw	1	4
enen1024	EngUS	English	no	NoProsody	EngUSNoProsody	pw	0	3
enen1024	EngUS	English	no	NoProsody	EngUSNoProsody	nw	0	6
enen1024	EngUS	English	no	NoProsody	EngUSNoProsody	nw	1	1
enen1024	EngUS	English	no	NoProsody	EngUSNoProsody	pw	0	4
enen1024	EngUS	English	no	NoProsody	EngUSNoProsody	pw	1	5
enen1024	EngUS	English	no	NoProsody	EngUSNoProsody	nw	1	2
enen1024	EngUS	English	no	NoProsody	EngUSNoProsody	nw	1	3
enen1024	EngUS	English	no	NoProsody	EngUSNoProsody	pw	0	6
enen1024	EngUS	English	no	NoProsody	EngUSNoProsody	pw	0	5
enen1024	EngUS	English	no	NoProsody	EngUSNoProsody	nw	1	4
enen1024	EngUS	English	no	NoProsody	EngUSNoProsody	pw	0	1
enen1024	EngUS	English	no	NoProsody	EngUSNoProsody	nw	0	2
enen1024	EngUS	English	no	NoProsody	EngUSNoProsody	nw	1	5
enen1024	EngUS	English	no	NoProsody	EngUSNoProsody	pw	0	6
enen1024	EngUS	English	no	NoProsody	EngUSNoProsody	pw	1	2
enen1024	EngUS	English	no	NoProsody	EngUSNoProsody	nw	1	1
enen1024	EngUS	English	no	NoProsody	EngUSNoProsody	nw	1	3
enen103	EngUS	English	no	NoProsody	EngUSNoProsody	pw	0	1
enen103	EngUS	English	no	NoProsody	EngUSNoProsody	pw	1	6
enen103	EngUS	English	no	NoProsody	EngUSNoProsody	nw	1	1
enen103	EngUS	English	no	NoProsody	EngUSNoProsody	pw	1	4
enen103	EngUS	English	no	NoProsody	EngUSNoProsody	nw	1	5
enen103	EngUS	English	no	NoProsody	EngUSNoProsody	pw	0	3
enen103	EngUS	English	no	NoProsody	EngUSNoProsody	nw	1	4
enen103	EngUS	English	no	NoProsody	EngUSNoProsody	pw	1	1
enen103	EngUS	English	no	NoProsody	EngUSNoProsody	nw	0	6
enen103	EngUS	English	no	NoProsody	EngUSNoProsody	nw	1	2
enen103	EngUS	English	no	NoProsody	EngUSNoProsody	pw	0	3
enen103	EngUS	English	no	NoProsody	EngUSNoProsody	pw	0	2
enen103	EngUS	English	no	NoProsody	EngUSNoProsody	pw	1	4
enen103	EngUS	English	no	NoProsody	EngUSNoProsody	nw	1	3
enen103	EngUS	English	no	NoProsody	EngUSNoProsody	nw	0	5
enen103	EngUS	English	no	NoProsody	EngUSNoProsody	nw	0	6
enen103	EngUS	English	no	NoProsody	EngUSNoProsody	pw	0	2
enen103	EngUS	English	no	NoProsody	EngUSNoProsody	pw	0	5
enen103	EngUS	English	no	NoProsody	EngUSNoProsody	nw	1	4
enen103	EngUS	English	no	NoProsody	EngUSNoProsody	pw	0	3
enen103	EngUS	English	no	NoProsody	EngUSNoProsody	nw	1	6
enen103	EngUS	English	no	NoProsody	EngUSNoProsody	nw	1	1
enen103	EngUS	English	no	NoProsody	EngUSNoProsody	pw	1	4
enen103	EngUS	English	no	NoProsody	EngUSNoProsody	pw	0	5
enen103	EngUS	English	no	NoProsody	EngUSNoProsody	nw	1	2
enen103	EngUS	English	no	NoProsody	EngUSNoProsody	nw	1	3
enen103	EngUS	English	no	NoProsody	EngUSNoProsody	pw	0	6
enen103	EngUS	English	no	NoProsody	EngUSNoProsody	pw	0	5
enen103	EngUS	English	no	NoProsody	EngUSNoProsody	nw	1	4
enen103	EngUS	English	no	NoProsody	EngUSNoProsody	pw	0	1
enen103	EngUS	English	no	NoProsody	EngUSNoProsody	nw	0	2
enen103	EngUS	English	no	NoProsody	EngUSNoProsody	nw	1	5
enen103	EngUS	English	no	NoProsody	EngUSNoProsody	pw	0	6
enen103	EngUS	English	no	NoProsody	EngUSNoProsody	pw	1	2
enen103	EngUS	English	no	NoProsody	EngUSNoProsody	nw	1	1
enen103	EngUS	English	no	NoProsody	EngUSNoProsody	nw	0	3
enen116	EngUS	English	no	NoProsody	EngUSNoProsody	pw	0	1
enen116	EngUS	English	no	NoProsody	EngUSNoProsody	pw	1	6
enen116	EngUS	English	no	NoProsody	EngUSNoProsody	nw	1	1
enen116	EngUS	English	no	NoProsody	EngUSNoProsody	pw	0	4
enen116	EngUS	English	no	NoProsody	EngUSNoProsody	nw	1	5
enen116	EngUS	English	no	NoProsody	EngUSNoProsody	pw	0	3
enen116	EngUS	English	no	NoProsody	EngUSNoProsody	nw	1	4
enen116	EngUS	English	no	NoProsody	EngUSNoProsody	pw	1	1
enen116	EngUS	English	no	NoProsody	EngUSNoProsody	nw	1	6
enen116	EngUS	English	no	NoProsody	EngUSNoProsody	nw	0	2
enen116	EngUS	English	no	NoProsody	EngUSNoProsody	pw	0	3
enen116	EngUS	English	no	NoProsody	EngUSNoProsody	pw	0	2
enen116	EngUS	English	no	NoProsody	EngUSNoProsody	pw	0	4
enen116	EngUS	English	no	NoProsody	EngUSNoProsody	nw	0	3
enen116	EngUS	English	no	NoProsody	EngUSNoProsody	nw	1	5
enen116	EngUS	English	no	NoProsody	EngUSNoProsody	nw	1	6
enen116	EngUS	English	no	NoProsody	EngUSNoProsody	pw	0	2
enen116	EngUS	English	no	NoProsody	EngUSNoProsody	pw	1	5
enen116	EngUS	English	no	NoProsody	EngUSNoProsody	nw	1	4
enen116	EngUS	English	no	NoProsody	EngUSNoProsody	pw	1	3
enen116	EngUS	English	no	NoProsody	EngUSNoProsody	nw	1	6
enen116	EngUS	English	no	NoProsody	EngUSNoProsody	nw	0	1
enen116	EngUS	English	no	NoProsody	EngUSNoProsody	pw	0	4
enen116	EngUS	English	no	NoProsody	EngUSNoProsody	pw	1	5
enen116	EngUS	English	no	NoProsody	EngUSNoProsody	nw	0	2
enen116	EngUS	English	no	NoProsody	EngUSNoProsody	nw	1	3
enen116	EngUS	English	no	NoProsody	EngUSNoProsody	pw	0	6
enen116	EngUS	English	no	NoProsody	EngUSNoProsody	pw	1	5
enen116	EngUS	English	no	NoProsody	EngUSNoProsody	nw	0	4
enen116	EngUS	English	no	NoProsody	EngUSNoProsody	pw	0	1
enen116	EngUS	English	no	NoProsody	EngUSNoProsody	nw	0	2
enen116	EngUS	English	no	NoProsody	EngUSNoProsody	nw	1	5
enen116	EngUS	English	no	NoProsody	EngUSNoProsody	pw	1	6
enen116	EngUS	English	no	NoProsody	EngUSNoProsody	pw	0	2
enen116	EngUS	English	no	NoProsody	EngUSNoProsody	nw	1	1
enen116	EngUS	English	no	NoProsody	EngUSNoProsody	nw	1	3
enen118	EngUS	English	no	NoProsody	EngUSNoProsody	pw	0	1
enen118	EngUS	English	no	NoProsody	EngUSNoProsody	pw	0	6
enen118	EngUS	English	no	NoProsody	EngUSNoProsody	nw	1	1
enen118	EngUS	English	no	NoProsody	EngUSNoProsody	pw	1	4
enen118	EngUS	English	no	NoProsody	EngUSNoProsody	nw	1	5
enen118	EngUS	English	no	NoProsody	EngUSNoProsody	pw	0	3
enen118	EngUS	English	no	NoProsody	EngUSNoProsody	nw	1	4
enen118	EngUS	English	no	NoProsody	EngUSNoProsody	pw	0	1
enen118	EngUS	English	no	NoProsody	EngUSNoProsody	nw	0	6
enen118	EngUS	English	no	NoProsody	EngUSNoProsody	nw	1	2
enen118	EngUS	English	no	NoProsody	EngUSNoProsody	pw	1	3
enen118	EngUS	English	no	NoProsody	EngUSNoProsody	pw	0	2
enen118	EngUS	English	no	NoProsody	EngUSNoProsody	pw	0	4
enen118	EngUS	English	no	NoProsody	EngUSNoProsody	nw	1	3
enen118	EngUS	English	no	NoProsody	EngUSNoProsody	nw	1	5
enen118	EngUS	English	no	NoProsody	EngUSNoProsody	nw	0	6
enen118	EngUS	English	no	NoProsody	EngUSNoProsody	pw	1	2
enen118	EngUS	English	no	NoProsody	EngUSNoProsody	pw	1	5
enen118	EngUS	English	no	NoProsody	EngUSNoProsody	nw	1	4
enen118	EngUS	English	no	NoProsody	EngUSNoProsody	pw	0	3
enen118	EngUS	English	no	NoProsody	EngUSNoProsody	nw	0	6
enen118	EngUS	English	no	NoProsody	EngUSNoProsody	nw	0	1
enen118	EngUS	English	no	NoProsody	EngUSNoProsody	pw	1	4
enen118	EngUS	English	no	NoProsody	EngUSNoProsody	pw	1	5
enen118	EngUS	English	no	NoProsody	EngUSNoProsody	nw	1	2
enen118	EngUS	English	no	NoProsody	EngUSNoProsody	nw	1	3
enen118	EngUS	English	no	NoProsody	EngUSNoProsody	pw	0	6
enen118	EngUS	English	no	NoProsody	EngUSNoProsody	pw	0	5
enen118	EngUS	English	no	NoProsody	EngUSNoProsody	nw	1	4
enen118	EngUS	English	no	NoProsody	EngUSNoProsody	pw	0	1
enen118	EngUS	English	no	NoProsody	EngUSNoProsody	nw	0	2
enen118	EngUS	English	no	NoProsody	EngUSNoProsody	nw	1	5
enen118	EngUS	English	no	NoProsody	EngUSNoProsody	pw	1	6
enen118	EngUS	English	no	NoProsody	EngUSNoProsody	pw	0	2
enen118	EngUS	English	no	NoProsody	EngUSNoProsody	nw	1	1
enen118	EngUS	English	no	NoProsody	EngUSNoProsody	nw	0	3
enen415KU	EngUS	English	no	NoProsody	EngUSNoProsody	pw	0	1
enen415KU	EngUS	English	no	NoProsody	EngUSNoProsody	pw	0	6
enen415KU	EngUS	English	no	NoProsody	EngUSNoProsody	nw	0	1
enen415KU	EngUS	English	no	NoProsody	EngUSNoProsody	pw	1	4
enen415KU	EngUS	English	no	NoProsody	EngUSNoProsody	nw	1	5
enen415KU	EngUS	English	no	NoProsody	EngUSNoProsody	pw	0	3
enen415KU	EngUS	English	no	NoProsody	EngUSNoProsody	nw	0	4
enen415KU	EngUS	English	no	NoProsody	EngUSNoProsody	pw	0	1
enen415KU	EngUS	English	no	NoProsody	EngUSNoProsody	nw	0	6
enen415KU	EngUS	English	no	NoProsody	EngUSNoProsody	nw	1	2
enen415KU	EngUS	English	no	NoProsody	EngUSNoProsody	pw	1	3
enen415KU	EngUS	English	no	NoProsody	EngUSNoProsody	pw	1	2
enen415KU	EngUS	English	no	NoProsody	EngUSNoProsody	pw	0	4
enen415KU	EngUS	English	no	NoProsody	EngUSNoProsody	nw	0	3
enen415KU	EngUS	English	no	NoProsody	EngUSNoProsody	nw	0	5
enen415KU	EngUS	English	no	NoProsody	EngUSNoProsody	nw	1	6
enen415KU	EngUS	English	no	NoProsody	EngUSNoProsody	pw	1	2
enen415KU	EngUS	English	no	NoProsody	EngUSNoProsody	pw	1	5
enen415KU	EngUS	English	no	NoProsody	EngUSNoProsody	nw	0	4
enen415KU	EngUS	English	no	NoProsody	EngUSNoProsody	pw	0	3
enen415KU	EngUS	English	no	NoProsody	EngUSNoProsody	nw	1	6
enen415KU	EngUS	English	no	NoProsody	EngUSNoProsody	nw	1	1
enen415KU	EngUS	English	no	NoProsody	EngUSNoProsody	pw	1	4
enen415KU	EngUS	English	no	NoProsody	EngUSNoProsody	pw	1	5
enen415KU	EngUS	English	no	NoProsody	EngUSNoProsody	nw	1	2
enen415KU	EngUS	English	no	NoProsody	EngUSNoProsody	nw	0	3
enen415KU	EngUS	English	no	NoProsody	EngUSNoProsody	pw	1	6
enen415KU	EngUS	English	no	NoProsody	EngUSNoProsody	pw	0	5
enen415KU	EngUS	English	no	NoProsody	EngUSNoProsody	nw	0	4
enen415KU	EngUS	English	no	NoProsody	EngUSNoProsody	pw	1	1
enen415KU	EngUS	English	no	NoProsody	EngUSNoProsody	nw	0	2
enen415KU	EngUS	English	no	NoProsody	EngUSNoProsody	nw	0	5
enen415KU	EngUS	English	no	NoProsody	EngUSNoProsody	pw	0	6
enen415KU	EngUS	English	no	NoProsody	EngUSNoProsody	pw	0	2
enen415KU	EngUS	English	no	NoProsody	EngUSNoProsody	nw	0	1
enen415KU	EngUS	English	no	NoProsody	EngUSNoProsody	nw	0	3
enen1002	EngUS	English	no	Prosody	EngUSProsody	pw	0	1
enen1002	EngUS	English	no	Prosody	EngUSProsody	pw	1	6
enen1002	EngUS	English	no	Prosody	EngUSProsody	nw	1	1
enen1002	EngUS	English	no	Prosody	EngUSProsody	pw	0	4
enen1002	EngUS	English	no	Prosody	EngUSProsody	nw	1	5
enen1002	EngUS	English	no	Prosody	EngUSProsody	pw	1	3
enen1002	EngUS	English	no	Prosody	EngUSProsody	nw	0	4
enen1002	EngUS	English	no	Prosody	EngUSProsody	pw	1	1
enen1002	EngUS	English	no	Prosody	EngUSProsody	nw	0	6
enen1002	EngUS	English	no	Prosody	EngUSProsody	nw	1	2
enen1002	EngUS	English	no	Prosody	EngUSProsody	pw	1	3
enen1002	EngUS	English	no	Prosody	EngUSProsody	pw	1	2
enen1002	EngUS	English	no	Prosody	EngUSProsody	pw	0	4
enen1002	EngUS	English	no	Prosody	EngUSProsody	nw	1	3
enen1002	EngUS	English	no	Prosody	EngUSProsody	nw	1	5
enen1002	EngUS	English	no	Prosody	EngUSProsody	nw	1	6
enen1002	EngUS	English	no	Prosody	EngUSProsody	pw	0	2
enen1002	EngUS	English	no	Prosody	EngUSProsody	pw	1	5
enen1002	EngUS	English	no	Prosody	EngUSProsody	nw	0	4
enen1002	EngUS	English	no	Prosody	EngUSProsody	pw	0	3
enen1002	EngUS	English	no	Prosody	EngUSProsody	nw	0	6
enen1002	EngUS	English	no	Prosody	EngUSProsody	nw	1	1
enen1002	EngUS	English	no	Prosody	EngUSProsody	pw	0	4
enen1002	EngUS	English	no	Prosody	EngUSProsody	pw	0	5
enen1002	EngUS	English	no	Prosody	EngUSProsody	nw	0	2
enen1002	EngUS	English	no	Prosody	EngUSProsody	nw	0	3
enen1002	EngUS	English	no	Prosody	EngUSProsody	pw	1	6
enen1002	EngUS	English	no	Prosody	EngUSProsody	pw	1	5
enen1002	EngUS	English	no	Prosody	EngUSProsody	nw	0	4
enen1002	EngUS	English	no	Prosody	EngUSProsody	pw	1	1
enen1002	EngUS	English	no	Prosody	EngUSProsody	nw	0	2
enen1002	EngUS	English	no	Prosody	EngUSProsody	nw	0	5
enen1002	EngUS	English	no	Prosody	EngUSProsody	pw	1	6
enen1002	EngUS	English	no	Prosody	EngUSProsody	pw	1	2
enen1002	EngUS	English	no	Prosody	EngUSProsody	nw	1	1
enen1002	EngUS	English	no	Prosody	EngUSProsody	nw	0	3
enen1003	EngUS	English	no	Prosody	EngUSProsody	pw	0	1
enen1003	EngUS	English	no	Prosody	EngUSProsody	pw	1	6
enen1003	EngUS	English	no	Prosody	EngUSProsody	nw	1	1
enen1003	EngUS	English	no	Prosody	EngUSProsody	pw	1	4
enen1003	EngUS	English	no	Prosody	EngUSProsody	nw	1	5
enen1003	EngUS	English	no	Prosody	EngUSProsody	pw	1	3
enen1003	EngUS	English	no	Prosody	EngUSProsody	nw	1	4
enen1003	EngUS	English	no	Prosody	EngUSProsody	pw	1	1
enen1003	EngUS	English	no	Prosody	EngUSProsody	nw	0	6
enen1003	EngUS	English	no	Prosody	EngUSProsody	nw	1	2
enen1003	EngUS	English	no	Prosody	EngUSProsody	pw	1	3
enen1003	EngUS	English	no	Prosody	EngUSProsody	pw	0	2
enen1003	EngUS	English	no	Prosody	EngUSProsody	pw	1	4
enen1003	EngUS	English	no	Prosody	EngUSProsody	nw	1	3
enen1003	EngUS	English	no	Prosody	EngUSProsody	nw	1	5
enen1003	EngUS	English	no	Prosody	EngUSProsody	nw	1	6
enen1003	EngUS	English	no	Prosody	EngUSProsody	pw	1	2
enen1003	EngUS	English	no	Prosody	EngUSProsody	pw	1	5
enen1003	EngUS	English	no	Prosody	EngUSProsody	nw	1	4
enen1003	EngUS	English	no	Prosody	EngUSProsody	pw	1	3
enen1003	EngUS	English	no	Prosody	EngUSProsody	nw	0	6
enen1003	EngUS	English	no	Prosody	EngUSProsody	nw	1	1
enen1003	EngUS	English	no	Prosody	EngUSProsody	pw	1	4
enen1003	EngUS	English	no	Prosody	EngUSProsody	pw	1	5
enen1003	EngUS	English	no	Prosody	EngUSProsody	nw	0	2
enen1003	EngUS	English	no	Prosody	EngUSProsody	nw	1	3
enen1003	EngUS	English	no	Prosody	EngUSProsody	pw	1	6
enen1003	EngUS	English	no	Prosody	EngUSProsody	pw	1	5
enen1003	EngUS	English	no	Prosody	EngUSProsody	nw	1	4
enen1003	EngUS	English	no	Prosody	EngUSProsody	pw	1	1
enen1003	EngUS	English	no	Prosody	EngUSProsody	nw	1	2
enen1003	EngUS	English	no	Prosody	EngUSProsody	nw	1	5
enen1003	EngUS	English	no	Prosody	EngUSProsody	pw	0	6
enen1003	EngUS	English	no	Prosody	EngUSProsody	pw	1	2
enen1003	EngUS	English	no	Prosody	EngUSProsody	nw	1	1
enen1003	EngUS	English	no	Prosody	EngUSProsody	nw	1	3
enen104	EngUS	English	no	Prosody	EngUSProsody	pw	0	1
enen104	EngUS	English	no	Prosody	EngUSProsody	pw	0	6
enen104	EngUS	English	no	Prosody	EngUSProsody	nw	1	1
enen104	EngUS	English	no	Prosody	EngUSProsody	pw	0	4
enen104	EngUS	English	no	Prosody	EngUSProsody	nw	0	5
enen104	EngUS	English	no	Prosody	EngUSProsody	pw	0	3
enen104	EngUS	English	no	Prosody	EngUSProsody	nw	0	4
enen104	EngUS	English	no	Prosody	EngUSProsody	pw	0	1
enen104	EngUS	English	no	Prosody	EngUSProsody	nw	0	6
enen104	EngUS	English	no	Prosody	EngUSProsody	nw	0	2
enen104	EngUS	English	no	Prosody	EngUSProsody	pw	1	3
enen104	EngUS	English	no	Prosody	EngUSProsody	pw	0	2
enen104	EngUS	English	no	Prosody	EngUSProsody	pw	0	4
enen104	EngUS	English	no	Prosody	EngUSProsody	nw	0	3
enen104	EngUS	English	no	Prosody	EngUSProsody	nw	0	5
enen104	EngUS	English	no	Prosody	EngUSProsody	nw	1	6
enen104	EngUS	English	no	Prosody	EngUSProsody	pw	1	2
enen104	EngUS	English	no	Prosody	EngUSProsody	pw	0	5
enen104	EngUS	English	no	Prosody	EngUSProsody	nw	0	4
enen104	EngUS	English	no	Prosody	EngUSProsody	pw	0	3
enen104	EngUS	English	no	Prosody	EngUSProsody	nw	0	6
enen104	EngUS	English	no	Prosody	EngUSProsody	nw	0	1
enen104	EngUS	English	no	Prosody	EngUSProsody	pw	0	4
enen104	EngUS	English	no	Prosody	EngUSProsody	pw	1	5
enen104	EngUS	English	no	Prosody	EngUSProsody	nw	1	2
enen104	EngUS	English	no	Prosody	EngUSProsody	nw	1	3
enen104	EngUS	English	no	Prosody	EngUSProsody	pw	0	6
enen104	EngUS	English	no	Prosody	EngUSProsody	pw	0	5
enen104	EngUS	English	no	Prosody	EngUSProsody	nw	0	4
enen104	EngUS	English	no	Prosody	EngUSProsody	pw	0	1
enen104	EngUS	English	no	Prosody	EngUSProsody	nw	0	2
enen104	EngUS	English	no	Prosody	EngUSProsody	nw	0	5
enen104	EngUS	English	no	Prosody	EngUSProsody	pw	1	6
enen104	EngUS	English	no	Prosody	EngUSProsody	pw	0	2
enen104	EngUS	English	no	Prosody	EngUSProsody	nw	0	1
enen104	EngUS	English	no	Prosody	EngUSProsody	nw	1	3
enen105	EngUS	English	no	Prosody	EngUSProsody	pw	0	1
enen105	EngUS	English	no	Prosody	EngUSProsody	pw	1	6
enen105	EngUS	English	no	Prosody	EngUSProsody	nw	1	1
enen105	EngUS	English	no	Prosody	EngUSProsody	pw	0	4
enen105	EngUS	English	no	Prosody	EngUSProsody	nw	1	5
enen105	EngUS	English	no	Prosody	EngUSProsody	pw	1	3
enen105	EngUS	English	no	Prosody	EngUSProsody	nw	0	4
enen105	EngUS	English	no	Prosody	EngUSProsody	pw	1	1
enen105	EngUS	English	no	Prosody	EngUSProsody	nw	1	6
enen105	EngUS	English	no	Prosody	EngUSProsody	nw	0	2
enen105	EngUS	English	no	Prosody	EngUSProsody	pw	0	3
enen105	EngUS	English	no	Prosody	EngUSProsody	pw	1	2
enen105	EngUS	English	no	Prosody	EngUSProsody	pw	0	4
enen105	EngUS	English	no	Prosody	EngUSProsody	nw	0	3
enen105	EngUS	English	no	Prosody	EngUSProsody	nw	1	5
enen105	EngUS	English	no	Prosody	EngUSProsody	nw	1	6
enen105	EngUS	English	no	Prosody	EngUSProsody	pw	0	2
enen105	EngUS	English	no	Prosody	EngUSProsody	pw	1	5
enen105	EngUS	English	no	Prosody	EngUSProsody	nw	1	4
enen105	EngUS	English	no	Prosody	EngUSProsody	pw	0	3
enen105	EngUS	English	no	Prosody	EngUSProsody	nw	1	6
enen105	EngUS	English	no	Prosody	EngUSProsody	nw	1	1
enen105	EngUS	English	no	Prosody	EngUSProsody	pw	1	4
enen105	EngUS	English	no	Prosody	EngUSProsody	pw	1	5
enen105	EngUS	English	no	Prosody	EngUSProsody	nw	1	2
enen105	EngUS	English	no	Prosody	EngUSProsody	nw	0	3
enen105	EngUS	English	no	Prosody	EngUSProsody	pw	1	6
enen105	EngUS	English	no	Prosody	EngUSProsody	pw	0	5
enen105	EngUS	English	no	Prosody	EngUSProsody	nw	0	4
enen105	EngUS	English	no	Prosody	EngUSProsody	pw	1	1
enen105	EngUS	English	no	Prosody	EngUSProsody	nw	1	2
enen105	EngUS	English	no	Prosody	EngUSProsody	nw	0	5
enen105	EngUS	English	no	Prosody	EngUSProsody	pw	1	6
enen105	EngUS	English	no	Prosody	EngUSProsody	pw	1	2
enen105	EngUS	English	no	Prosody	EngUSProsody	nw	1	1
enen105	EngUS	English	no	Prosody	EngUSProsody	nw	1	3
enen108	EngUS	English	no	Prosody	EngUSProsody	pw	1	1
enen108	EngUS	English	no	Prosody	EngUSProsody	pw	1	6
enen108	EngUS	English	no	Prosody	EngUSProsody	nw	1	1
enen108	EngUS	English	no	Prosody	EngUSProsody	pw	1	4
enen108	EngUS	English	no	Prosody	EngUSProsody	nw	0	5
enen108	EngUS	English	no	Prosody	EngUSProsody	pw	1	3
enen108	EngUS	English	no	Prosody	EngUSProsody	nw	1	4
enen108	EngUS	English	no	Prosody	EngUSProsody	pw	1	1
enen108	EngUS	English	no	Prosody	EngUSProsody	nw	0	6
enen108	EngUS	English	no	Prosody	EngUSProsody	nw	1	2
enen108	EngUS	English	no	Prosody	EngUSProsody	pw	1	3
enen108	EngUS	English	no	Prosody	EngUSProsody	pw	1	2
enen108	EngUS	English	no	Prosody	EngUSProsody	pw	1	4
enen108	EngUS	English	no	Prosody	EngUSProsody	nw	0	3
enen108	EngUS	English	no	Prosody	EngUSProsody	nw	0	5
enen108	EngUS	English	no	Prosody	EngUSProsody	nw	1	6
enen108	EngUS	English	no	Prosody	EngUSProsody	pw	1	2
enen108	EngUS	English	no	Prosody	EngUSProsody	pw	1	5
enen108	EngUS	English	no	Prosody	EngUSProsody	nw	1	4
enen108	EngUS	English	no	Prosody	EngUSProsody	pw	1	3
enen108	EngUS	English	no	Prosody	EngUSProsody	nw	0	6
enen108	EngUS	English	no	Prosody	EngUSProsody	nw	1	1
enen108	EngUS	English	no	Prosody	EngUSProsody	pw	1	4
enen108	EngUS	English	no	Prosody	EngUSProsody	pw	1	5
enen108	EngUS	English	no	Prosody	EngUSProsody	nw	1	2
enen108	EngUS	English	no	Prosody	EngUSProsody	nw	0	3
enen108	EngUS	English	no	Prosody	EngUSProsody	pw	1	6
enen108	EngUS	English	no	Prosody	EngUSProsody	pw	1	5
enen108	EngUS	English	no	Prosody	EngUSProsody	nw	1	4
enen108	EngUS	English	no	Prosody	EngUSProsody	pw	1	1
enen108	EngUS	English	no	Prosody	EngUSProsody	nw	0	2
enen108	EngUS	English	no	Prosody	EngUSProsody	nw	1	5
enen108	EngUS	English	no	Prosody	EngUSProsody	pw	1	6
enen108	EngUS	English	no	Prosody	EngUSProsody	pw	1	2
enen108	EngUS	English	no	Prosody	EngUSProsody	nw	1	1
enen108	EngUS	English	no	Prosody	EngUSProsody	nw	0	3
enen110	EngUS	English	no	Prosody	EngUSProsody	pw	0	1
enen110	EngUS	English	no	Prosody	EngUSProsody	pw	1	6
enen110	EngUS	English	no	Prosody	EngUSProsody	nw	1	1
enen110	EngUS	English	no	Prosody	EngUSProsody	pw	1	4
enen110	EngUS	English	no	Prosody	EngUSProsody	nw	1	5
enen110	EngUS	English	no	Prosody	EngUSProsody	pw	0	3
enen110	EngUS	English	no	Prosody	EngUSProsody	nw	0	4
enen110	EngUS	English	no	Prosody	EngUSProsody	pw	0	1
enen110	EngUS	English	no	Prosody	EngUSProsody	nw	0	6
enen110	EngUS	English	no	Prosody	EngUSProsody	nw	0	2
enen110	EngUS	English	no	Prosody	EngUSProsody	pw	0	3
enen110	EngUS	English	no	Prosody	EngUSProsody	pw	0	2
enen110	EngUS	English	no	Prosody	EngUSProsody	pw	0	4
enen110	EngUS	English	no	Prosody	EngUSProsody	nw	0	3
enen110	EngUS	English	no	Prosody	EngUSProsody	nw	0	5
enen110	EngUS	English	no	Prosody	EngUSProsody	nw	1	6
enen110	EngUS	English	no	Prosody	EngUSProsody	pw	1	2
enen110	EngUS	English	no	Prosody	EngUSProsody	pw	0	5
enen110	EngUS	English	no	Prosody	EngUSProsody	nw	0	4
enen110	EngUS	English	no	Prosody	EngUSProsody	pw	1	3
enen110	EngUS	English	no	Prosody	EngUSProsody	nw	0	6
enen110	EngUS	English	no	Prosody	EngUSProsody	nw	0	1
enen110	EngUS	English	no	Prosody	EngUSProsody	pw	0	4
enen110	EngUS	English	no	Prosody	EngUSProsody	pw	1	5
enen110	EngUS	English	no	Prosody	EngUSProsody	nw	0	2
enen110	EngUS	English	no	Prosody	EngUSProsody	nw	0	3
enen110	EngUS	English	no	Prosody	EngUSProsody	pw	0	6
enen110	EngUS	English	no	Prosody	EngUSProsody	pw	0	5
enen110	EngUS	English	no	Prosody	EngUSProsody	nw	0	4
enen110	EngUS	English	no	Prosody	EngUSProsody	pw	0	1
enen110	EngUS	English	no	Prosody	EngUSProsody	nw	0	2
enen110	EngUS	English	no	Prosody	EngUSProsody	nw	0	5
enen110	EngUS	English	no	Prosody	EngUSProsody	pw	1	6
enen110	EngUS	English	no	Prosody	EngUSProsody	pw	0	2
enen110	EngUS	English	no	Prosody	EngUSProsody	nw	0	1
enen110	EngUS	English	no	Prosody	EngUSProsody	nw	0	3
enen114	EngUS	English	no	Prosody	EngUSProsody	pw	0	1
enen114	EngUS	English	no	Prosody	EngUSProsody	pw	0	6
enen114	EngUS	English	no	Prosody	EngUSProsody	nw	1	1
enen114	EngUS	English	no	Prosody	EngUSProsody	pw	1	4
enen114	EngUS	English	no	Prosody	EngUSProsody	nw	1	5
enen114	EngUS	English	no	Prosody	EngUSProsody	pw	0	3
enen114	EngUS	English	no	Prosody	EngUSProsody	nw	1	4
enen114	EngUS	English	no	Prosody	EngUSProsody	pw	0	1
enen114	EngUS	English	no	Prosody	EngUSProsody	nw	1	6
enen114	EngUS	English	no	Prosody	EngUSProsody	nw	0	2
enen114	EngUS	English	no	Prosody	EngUSProsody	pw	0	3
enen114	EngUS	English	no	Prosody	EngUSProsody	pw	1	2
enen114	EngUS	English	no	Prosody	EngUSProsody	pw	1	4
enen114	EngUS	English	no	Prosody	EngUSProsody	nw	1	3
enen114	EngUS	English	no	Prosody	EngUSProsody	nw	0	5
enen114	EngUS	English	no	Prosody	EngUSProsody	nw	1	6
enen114	EngUS	English	no	Prosody	EngUSProsody	pw	0	2
enen114	EngUS	English	no	Prosody	EngUSProsody	pw	1	5
enen114	EngUS	English	no	Prosody	EngUSProsody	nw	0	4
enen114	EngUS	English	no	Prosody	EngUSProsody	pw	0	3
enen114	EngUS	English	no	Prosody	EngUSProsody	nw	0	6
enen114	EngUS	English	no	Prosody	EngUSProsody	nw	1	1
enen114	EngUS	English	no	Prosody	EngUSProsody	pw	1	4
enen114	EngUS	English	no	Prosody	EngUSProsody	pw	1	5
enen114	EngUS	English	no	Prosody	EngUSProsody	nw	0	2
enen114	EngUS	English	no	Prosody	EngUSProsody	nw	1	3
enen114	EngUS	English	no	Prosody	EngUSProsody	pw	0	6
enen114	EngUS	English	no	Prosody	EngUSProsody	pw	0	5
enen114	EngUS	English	no	Prosody	EngUSProsody	nw	1	4
enen114	EngUS	English	no	Prosody	EngUSProsody	pw	1	1
enen114	EngUS	English	no	Prosody	EngUSProsody	nw	0	2
enen114	EngUS	English	no	Prosody	EngUSProsody	nw	1	5
enen114	EngUS	English	no	Prosody	EngUSProsody	pw	0	6
enen114	EngUS	English	no	Prosody	EngUSProsody	pw	0	2
enen114	EngUS	English	no	Prosody	EngUSProsody	nw	1	1
enen114	EngUS	English	no	Prosody	EngUSProsody	nw	0	3
enen117	EngUS	English	no	Prosody	EngUSProsody	pw	0	1
enen117	EngUS	English	no	Prosody	EngUSProsody	pw	1	6
enen117	EngUS	English	no	Prosody	EngUSProsody	nw	1	1
enen117	EngUS	English	no	Prosody	EngUSProsody	pw	1	4
enen117	EngUS	English	no	Prosody	EngUSProsody	nw	1	5
enen117	EngUS	English	no	Prosody	EngUSProsody	pw	1	3
enen117	EngUS	English	no	Prosody	EngUSProsody	nw	1	4
enen117	EngUS	English	no	Prosody	EngUSProsody	pw	1	1
enen117	EngUS	English	no	Prosody	EngUSProsody	nw	1	6
enen117	EngUS	English	no	Prosody	EngUSProsody	nw	1	2
enen117	EngUS	English	no	Prosody	EngUSProsody	pw	1	3
enen117	EngUS	English	no	Prosody	EngUSProsody	pw	1	2
enen117	EngUS	English	no	Prosody	EngUSProsody	pw	1	4
enen117	EngUS	English	no	Prosody	EngUSProsody	nw	1	3
enen117	EngUS	English	no	Prosody	EngUSProsody	nw	1	5
enen117	EngUS	English	no	Prosody	EngUSProsody	nw	0	6
enen117	EngUS	English	no	Prosody	EngUSProsody	pw	1	2
enen117	EngUS	English	no	Prosody	EngUSProsody	pw	1	5
enen117	EngUS	English	no	Prosody	EngUSProsody	nw	1	4
enen117	EngUS	English	no	Prosody	EngUSProsody	pw	1	3
enen117	EngUS	English	no	Prosody	EngUSProsody	nw	0	6
enen117	EngUS	English	no	Prosody	EngUSProsody	nw	1	1
enen117	EngUS	English	no	Prosody	EngUSProsody	pw	1	4
enen117	EngUS	English	no	Prosody	EngUSProsody	pw	1	5
enen117	EngUS	English	no	Prosody	EngUSProsody	nw	1	2
enen117	EngUS	English	no	Prosody	EngUSProsody	nw	0	3
enen117	EngUS	English	no	Prosody	EngUSProsody	pw	1	6
enen117	EngUS	English	no	Prosody	EngUSProsody	pw	1	5
enen117	EngUS	English	no	Prosody	EngUSProsody	nw	1	4
enen117	EngUS	English	no	Prosody	EngUSProsody	pw	1	1
enen117	EngUS	English	no	Prosody	EngUSProsody	nw	0	2
enen117	EngUS	English	no	Prosody	EngUSProsody	nw	1	5
enen117	EngUS	English	no	Prosody	EngUSProsody	pw	1	6
enen117	EngUS	English	no	Prosody	EngUSProsody	pw	0	2
enen117	EngUS	English	no	Prosody	EngUSProsody	nw	1	1
enen117	EngUS	English	no	Prosody	EngUSProsody	nw	0	3
enen122	EngUS	English	no	Prosody	EngUSProsody	pw	0	1
enen122	EngUS	English	no	Prosody	EngUSProsody	pw	1	6
enen122	EngUS	English	no	Prosody	EngUSProsody	nw	0	1
enen122	EngUS	English	no	Prosody	EngUSProsody	pw	1	4
enen122	EngUS	English	no	Prosody	EngUSProsody	nw	0	5
enen122	EngUS	English	no	Prosody	EngUSProsody	pw	0	3
enen122	EngUS	English	no	Prosody	EngUSProsody	nw	1	4
enen122	EngUS	English	no	Prosody	EngUSProsody	pw	1	1
enen122	EngUS	English	no	Prosody	EngUSProsody	nw	0	6
enen122	EngUS	English	no	Prosody	EngUSProsody	nw	1	2
enen122	EngUS	English	no	Prosody	EngUSProsody	pw	0	3
enen122	EngUS	English	no	Prosody	EngUSProsody	pw	1	2
enen122	EngUS	English	no	Prosody	EngUSProsody	pw	0	4
enen122	EngUS	English	no	Prosody	EngUSProsody	nw	1	3
enen122	EngUS	English	no	Prosody	EngUSProsody	nw	0	5
enen122	EngUS	English	no	Prosody	EngUSProsody	nw	1	6
enen122	EngUS	English	no	Prosody	EngUSProsody	pw	1	2
enen122	EngUS	English	no	Prosody	EngUSProsody	pw	0	5
enen122	EngUS	English	no	Prosody	EngUSProsody	nw	0	4
enen122	EngUS	English	no	Prosody	EngUSProsody	pw	0	3
enen122	EngUS	English	no	Prosody	EngUSProsody	nw	1	6
enen122	EngUS	English	no	Prosody	EngUSProsody	nw	1	1
enen122	EngUS	English	no	Prosody	EngUSProsody	pw	0	4
enen122	EngUS	English	no	Prosody	EngUSProsody	pw	0	5
enen122	EngUS	English	no	Prosody	EngUSProsody	nw	1	2
enen122	EngUS	English	no	Prosody	EngUSProsody	nw	1	3
enen122	EngUS	English	no	Prosody	EngUSProsody	pw	1	6
enen122	EngUS	English	no	Prosody	EngUSProsody	pw	1	5
enen122	EngUS	English	no	Prosody	EngUSProsody	nw	0	4
enen122	EngUS	English	no	Prosody	EngUSProsody	pw	1	1
enen122	EngUS	English	no	Prosody	EngUSProsody	nw	0	2
enen122	EngUS	English	no	Prosody	EngUSProsody	nw	1	5
enen122	EngUS	English	no	Prosody	EngUSProsody	pw	0	6
enen122	EngUS	English	no	Prosody	EngUSProsody	pw	1	2
enen122	EngUS	English	no	Prosody	EngUSProsody	nw	1	1
enen122	EngUS	English	no	Prosody	EngUSProsody	nw	0	3
enen124	EngUS	English	no	Prosody	EngUSProsody	pw	0	1
enen124	EngUS	English	no	Prosody	EngUSProsody	pw	1	6
enen124	EngUS	English	no	Prosody	EngUSProsody	nw	1	1
enen124	EngUS	English	no	Prosody	EngUSProsody	pw	1	4
enen124	EngUS	English	no	Prosody	EngUSProsody	nw	0	5
enen124	EngUS	English	no	Prosody	EngUSProsody	pw	0	3
enen124	EngUS	English	no	Prosody	EngUSProsody	nw	1	4
enen124	EngUS	English	no	Prosody	EngUSProsody	pw	1	1
enen124	EngUS	English	no	Prosody	EngUSProsody	nw	1	6
enen124	EngUS	English	no	Prosody	EngUSProsody	nw	1	2
enen124	EngUS	English	no	Prosody	EngUSProsody	pw	0	3
enen124	EngUS	English	no	Prosody	EngUSProsody	pw	1	2
enen124	EngUS	English	no	Prosody	EngUSProsody	pw	0	4
enen124	EngUS	English	no	Prosody	EngUSProsody	nw	0	3
enen124	EngUS	English	no	Prosody	EngUSProsody	nw	0	5
enen124	EngUS	English	no	Prosody	EngUSProsody	nw	1	6
enen124	EngUS	English	no	Prosody	EngUSProsody	pw	1	2
enen124	EngUS	English	no	Prosody	EngUSProsody	pw	0	5
enen124	EngUS	English	no	Prosody	EngUSProsody	nw	1	4
enen124	EngUS	English	no	Prosody	EngUSProsody	pw	0	3
enen124	EngUS	English	no	Prosody	EngUSProsody	nw	1	6
enen124	EngUS	English	no	Prosody	EngUSProsody	nw	1	1
enen124	EngUS	English	no	Prosody	EngUSProsody	pw	1	4
enen124	EngUS	English	no	Prosody	EngUSProsody	pw	1	5
enen124	EngUS	English	no	Prosody	EngUSProsody	nw	1	2
enen124	EngUS	English	no	Prosody	EngUSProsody	nw	1	3
enen124	EngUS	English	no	Prosody	EngUSProsody	pw	1	6
enen124	EngUS	English	no	Prosody	EngUSProsody	pw	0	5
enen124	EngUS	English	no	Prosody	EngUSProsody	nw	0	4
enen124	EngUS	English	no	Prosody	EngUSProsody	pw	0	1
enen124	EngUS	English	no	Prosody	EngUSProsody	nw	0	2
enen124	EngUS	English	no	Prosody	EngUSProsody	nw	0	5
enen124	EngUS	English	no	Prosody	EngUSProsody	pw	1	6
enen124	EngUS	English	no	Prosody	EngUSProsody	pw	0	2
enen124	EngUS	English	no	Prosody	EngUSProsody	nw	1	1
enen124	EngUS	English	no	Prosody	EngUSProsody	nw	1	3
enen414KU	EngUS	English	no	Prosody	EngUSProsody	pw	1	1
enen414KU	EngUS	English	no	Prosody	EngUSProsody	pw	1	6
enen414KU	EngUS	English	no	Prosody	EngUSProsody	nw	1	1
enen414KU	EngUS	English	no	Prosody	EngUSProsody	pw	1	4
enen414KU	EngUS	English	no	Prosody	EngUSProsody	nw	1	5
enen414KU	EngUS	English	no	Prosody	EngUSProsody	pw	1	3
enen414KU	EngUS	English	no	Prosody	EngUSProsody	nw	1	4
enen414KU	EngUS	English	no	Prosody	EngUSProsody	pw	0	1
enen414KU	EngUS	English	no	Prosody	EngUSProsody	nw	1	6
enen414KU	EngUS	English	no	Prosody	EngUSProsody	nw	0	2
enen414KU	EngUS	English	no	Prosody	EngUSProsody	pw	1	3
enen414KU	EngUS	English	no	Prosody	EngUSProsody	pw	0	2
enen414KU	EngUS	English	no	Prosody	EngUSProsody	pw	1	4
enen414KU	EngUS	English	no	Prosody	EngUSProsody	nw	0	3
enen414KU	EngUS	English	no	Prosody	EngUSProsody	nw	1	5
enen414KU	EngUS	English	no	Prosody	EngUSProsody	nw	0	6
enen414KU	EngUS	English	no	Prosody	EngUSProsody	pw	1	2
enen414KU	EngUS	English	no	Prosody	EngUSProsody	pw	0	5
enen414KU	EngUS	English	no	Prosody	EngUSProsody	nw	1	4
enen414KU	EngUS	English	no	Prosody	EngUSProsody	pw	0	3
enen414KU	EngUS	English	no	Prosody	EngUSProsody	nw	0	6
enen414KU	EngUS	English	no	Prosody	EngUSProsody	nw	1	1
enen414KU	EngUS	English	no	Prosody	EngUSProsody	pw	0	4
enen414KU	EngUS	English	no	Prosody	EngUSProsody	pw	0	5
enen414KU	EngUS	English	no	Prosody	EngUSProsody	nw	1	2
enen414KU	EngUS	English	no	Prosody	EngUSProsody	nw	0	3
enen414KU	EngUS	English	no	Prosody	EngUSProsody	pw	0	6
enen414KU	EngUS	English	no	Prosody	EngUSProsody	pw	0	5
enen414KU	EngUS	English	no	Prosody	EngUSProsody	nw	0	4
enen414KU	EngUS	English	no	Prosody	EngUSProsody	pw	1	1
enen414KU	EngUS	English	no	Prosody	EngUSProsody	nw	1	2
enen414KU	EngUS	English	no	Prosody	EngUSProsody	nw	0	5
enen414KU	EngUS	English	no	Prosody	EngUSProsody	pw	1	6
enen414KU	EngUS	English	no	Prosody	EngUSProsody	pw	0	2
enen414KU	EngUS	English	no	Prosody	EngUSProsody	nw	1	1
enen414KU	EngUS	English	no	Prosody	EngUSProsody	nw	0	3
enen555	EngUS	English	no	Prosody	EngUSProsody	pw	1	1
enen555	EngUS	English	no	Prosody	EngUSProsody	pw	0	6
enen555	EngUS	English	no	Prosody	EngUSProsody	nw	1	1
enen555	EngUS	English	no	Prosody	EngUSProsody	pw	0	4
enen555	EngUS	English	no	Prosody	EngUSProsody	nw	0	5
enen555	EngUS	English	no	Prosody	EngUSProsody	pw	0	3
enen555	EngUS	English	no	Prosody	EngUSProsody	nw	1	4
enen555	EngUS	English	no	Prosody	EngUSProsody	pw	1	1
enen555	EngUS	English	no	Prosody	EngUSProsody	nw	0	6
enen555	EngUS	English	no	Prosody	EngUSProsody	nw	0	2
enen555	EngUS	English	no	Prosody	EngUSProsody	pw	0	3
enen555	EngUS	English	no	Prosody	EngUSProsody	pw	0	2
enen555	EngUS	English	no	Prosody	EngUSProsody	pw	1	4
enen555	EngUS	English	no	Prosody	EngUSProsody	nw	0	3
enen555	EngUS	English	no	Prosody	EngUSProsody	nw	0	5
enen555	EngUS	English	no	Prosody	EngUSProsody	nw	0	6
enen555	EngUS	English	no	Prosody	EngUSProsody	pw	0	2
enen555	EngUS	English	no	Prosody	EngUSProsody	pw	0	5
enen555	EngUS	English	no	Prosody	EngUSProsody	nw	1	4
enen555	EngUS	English	no	Prosody	EngUSProsody	pw	0	3
enen555	EngUS	English	no	Prosody	EngUSProsody	nw	0	6
enen555	EngUS	English	no	Prosody	EngUSProsody	nw	0	1
enen555	EngUS	English	no	Prosody	EngUSProsody	pw	1	4
enen555	EngUS	English	no	Prosody	EngUSProsody	pw	0	5
enen555	EngUS	English	no	Prosody	EngUSProsody	nw	0	2
enen555	EngUS	English	no	Prosody	EngUSProsody	nw	0	3
enen555	EngUS	English	no	Prosody	EngUSProsody	pw	0	6
enen555	EngUS	English	no	Prosody	EngUSProsody	pw	0	5
enen555	EngUS	English	no	Prosody	EngUSProsody	nw	1	4
enen555	EngUS	English	no	Prosody	EngUSProsody	pw	0	1
enen555	EngUS	English	no	Prosody	EngUSProsody	nw	1	2
enen555	EngUS	English	no	Prosody	EngUSProsody	nw	0	5
enen555	EngUS	English	no	Prosody	EngUSProsody	pw	0	6
enen555	EngUS	English	no	Prosody	EngUSProsody	pw	0	2
enen555	EngUS	English	no	Prosody	EngUSProsody	nw	0	1
enen555	EngUS	English	no	Prosody	EngUSProsody	nw	1	3
enen612	EngUS	English	no	Prosody	EngUSProsody	pw	0	1
enen612	EngUS	English	no	Prosody	EngUSProsody	pw	1	6
enen612	EngUS	English	no	Prosody	EngUSProsody	nw	1	1
enen612	EngUS	English	no	Prosody	EngUSProsody	pw	1	4
enen612	EngUS	English	no	Prosody	EngUSProsody	nw	1	5
enen612	EngUS	English	no	Prosody	EngUSProsody	pw	0	3
enen612	EngUS	English	no	Prosody	EngUSProsody	nw	1	4
enen612	EngUS	English	no	Prosody	EngUSProsody	pw	1	1
enen612	EngUS	English	no	Prosody	EngUSProsody	nw	0	6
enen612	EngUS	English	no	Prosody	EngUSProsody	nw	1	2
enen612	EngUS	English	no	Prosody	EngUSProsody	pw	1	3
enen612	EngUS	English	no	Prosody	EngUSProsody	pw	0	2
enen612	EngUS	English	no	Prosody	EngUSProsody	pw	1	4
enen612	EngUS	English	no	Prosody	EngUSProsody	nw	1	3
enen612	EngUS	English	no	Prosody	EngUSProsody	nw	1	5
enen612	EngUS	English	no	Prosody	EngUSProsody	nw	1	6
enen612	EngUS	English	no	Prosody	EngUSProsody	pw	1	2
enen612	EngUS	English	no	Prosody	EngUSProsody	pw	1	5
enen612	EngUS	English	no	Prosody	EngUSProsody	nw	0	4
enen612	EngUS	English	no	Prosody	EngUSProsody	pw	0	3
enen612	EngUS	English	no	Prosody	EngUSProsody	nw	1	6
enen612	EngUS	English	no	Prosody	EngUSProsody	nw	1	1
enen612	EngUS	English	no	Prosody	EngUSProsody	pw	0	4
enen612	EngUS	English	no	Prosody	EngUSProsody	pw	1	5
enen612	EngUS	English	no	Prosody	EngUSProsody	nw	1	2
enen612	EngUS	English	no	Prosody	EngUSProsody	nw	0	3
enen612	EngUS	English	no	Prosody	EngUSProsody	pw	0	6
enen612	EngUS	English	no	Prosody	EngUSProsody	pw	1	5
enen612	EngUS	English	no	Prosody	EngUSProsody	nw	1	4
enen612	EngUS	English	no	Prosody	EngUSProsody	pw	0	1
enen612	EngUS	English	no	Prosody	EngUSProsody	nw	0	2
enen612	EngUS	English	no	Prosody	EngUSProsody	nw	1	5
enen612	EngUS	English	no	Prosody	EngUSProsody	pw	1	6
enen612	EngUS	English	no	Prosody	EngUSProsody	pw	1	2
enen612	EngUS	English	no	Prosody	EngUSProsody	nw	0	1
enen612	EngUS	English	no	Prosody	EngUSProsody	nw	0	3
enen629	EngUS	English	no	Prosody	EngUSProsody	pw	1	1
enen629	EngUS	English	no	Prosody	EngUSProsody	pw	0	6
enen629	EngUS	English	no	Prosody	EngUSProsody	nw	1	1
enen629	EngUS	English	no	Prosody	EngUSProsody	pw	1	4
enen629	EngUS	English	no	Prosody	EngUSProsody	nw	1	5
enen629	EngUS	English	no	Prosody	EngUSProsody	pw	0	3
enen629	EngUS	English	no	Prosody	EngUSProsody	nw	0	4
enen629	EngUS	English	no	Prosody	EngUSProsody	pw	1	1
enen629	EngUS	English	no	Prosody	EngUSProsody	nw	0	6
enen629	EngUS	English	no	Prosody	EngUSProsody	nw	1	2
enen629	EngUS	English	no	Prosody	EngUSProsody	pw	1	3
enen629	EngUS	English	no	Prosody	EngUSProsody	pw	0	2
enen629	EngUS	English	no	Prosody	EngUSProsody	pw	0	4
enen629	EngUS	English	no	Prosody	EngUSProsody	nw	1	3
enen629	EngUS	English	no	Prosody	EngUSProsody	nw	1	5
enen629	EngUS	English	no	Prosody	EngUSProsody	nw	1	6
enen629	EngUS	English	no	Prosody	EngUSProsody	pw	1	2
enen629	EngUS	English	no	Prosody	EngUSProsody	pw	0	5
enen629	EngUS	English	no	Prosody	EngUSProsody	nw	0	4
enen629	EngUS	English	no	Prosody	EngUSProsody	pw	0	3
enen629	EngUS	English	no	Prosody	EngUSProsody	nw	0	6
enen629	EngUS	English	no	Prosody	EngUSProsody	nw	1	1
enen629	EngUS	English	no	Prosody	EngUSProsody	pw	0	4
enen629	EngUS	English	no	Prosody	EngUSProsody	pw	1	5
enen629	EngUS	English	no	Prosody	EngUSProsody	nw	0	2
enen629	EngUS	English	no	Prosody	EngUSProsody	nw	1	3
enen629	EngUS	English	no	Prosody	EngUSProsody	pw	0	6
enen629	EngUS	English	no	Prosody	EngUSProsody	pw	1	5
enen629	EngUS	English	no	Prosody	EngUSProsody	nw	0	4
enen629	EngUS	English	no	Prosody	EngUSProsody	pw	0	1
enen629	EngUS	English	no	Prosody	EngUSProsody	nw	0	2
enen629	EngUS	English	no	Prosody	EngUSProsody	nw	0	5
enen629	EngUS	English	no	Prosody	EngUSProsody	pw	1	6
enen629	EngUS	English	no	Prosody	EngUSProsody	pw	0	2
enen629	EngUS	English	no	Prosody	EngUSProsody	nw	0	1
enen629	EngUS	English	no	Prosody	EngUSProsody	nw	1	3
enen631	EngUS	English	no	Prosody	EngUSProsody	pw	1	1
enen631	EngUS	English	no	Prosody	EngUSProsody	pw	0	6
enen631	EngUS	English	no	Prosody	EngUSProsody	nw	1	1
enen631	EngUS	English	no	Prosody	EngUSProsody	pw	1	4
enen631	EngUS	English	no	Prosody	EngUSProsody	nw	1	5
enen631	EngUS	English	no	Prosody	EngUSProsody	pw	1	3
enen631	EngUS	English	no	Prosody	EngUSProsody	nw	1	4
enen631	EngUS	English	no	Prosody	EngUSProsody	pw	1	1
enen631	EngUS	English	no	Prosody	EngUSProsody	nw	1	6
enen631	EngUS	English	no	Prosody	EngUSProsody	nw	1	2
enen631	EngUS	English	no	Prosody	EngUSProsody	pw	1	3
enen631	EngUS	English	no	Prosody	EngUSProsody	pw	1	2
enen631	EngUS	English	no	Prosody	EngUSProsody	pw	0	4
enen631	EngUS	English	no	Prosody	EngUSProsody	nw	0	3
enen631	EngUS	English	no	Prosody	EngUSProsody	nw	1	5
enen631	EngUS	English	no	Prosody	EngUSProsody	nw	1	6
enen631	EngUS	English	no	Prosody	EngUSProsody	pw	1	2
enen631	EngUS	English	no	Prosody	EngUSProsody	pw	0	5
enen631	EngUS	English	no	Prosody	EngUSProsody	nw	0	4
[truncated: 2,645 more rows]
